# Supplementary material for: A Pan‐TE Map Reveals the Important Role of Transposable Elements in Gene Expression and Phenotypic Diversity in 2,311 Rapeseed Accessions
Source: Adv Sci (Weinh). 2025 Dec 8;13(4):e12036. doi: 10.1002/advs.202512036 (PMC12822431; doi:10.1002/advs.202512036)
Supplement: Supplementary file 2 — Supporting Information [file ADVS-13-e12036-s002.xlsx]

## Sheet: S1
Supplementary Table S1: Summary of 14 collected genome assemblies
Name	Assembly size (Mb)	Latin name	Ecotype	Origin	Location	Contig N50(Kb)	Chr+scaffold	Gene number	DOI	Sequencer Types	Year	Journal	References	Reference_title	Database
Darmor-bzh	923.796	Brassica napus ssp.oleifera	Winter	Europe	Sweden	11486.3	19+218	108190	https://doi.org/10.1093/gigascience/giaa137	Nanopore; Illumina; BioNano	2020.11	GigaScience	Rousseau-Gueutin et al.	Long-read assembly of the Brassica napus reference genome Darmor-bzh	Genoscope
Express617	925.095	Brassica napus ssp.oleifera	Winter	Europe	Germany	3002.21	19+1412	99481	https://doi.org/10.3389/fpls.2020.00496	PacBio; Nanopore; Illumina; Bionano	2020.04	Front Plant Sci	Lee et al.	Chromosome-Scale Assembly of Winter Oilseed Rape Brassica napus	zenodo
GanganF73	1034.27	Brassica napus ssp.oleifera	Semi-winter	Asia	China	2696.03	19+4911	96843	https://doi.org/10.1038/s41477-019-0577-7	PacBio; Illumina; Hi-C	2020.01	Nature Plants	Song et al.	Eight high-quality genomes reveal pan-genome architecture and ecotype differentiation of Brassica napus	BnPIR
GH06	846.288	Brassica napus ssp.oleifera	Semi-winter	Asia	China	3648.61	19+545	97639	https://doi.org/10.1038/s41467-023-40838-1	PacBio; Illumina; Hi-C	2023.08	Nature Communications	Qu et al.	Comparative genomic analyses reveal the genetic basis of the yellow-seed trait in Brassica napus	NCBI
Ningyou7	993.775	Brassica napus ssp.oleifera	Semi-winter	Asia	China	1270	19+9148	104143	https://doi.org/10.1111/pbi.13115	PacBio; Illumina; Hi-C	2019.04	Plant Biotechnology Journal	Zou et al.	Genome-wide selection footprints and deleterious variations in young Asian allotetraploid rapeseed	BnPedigome
No2127	1012.39	Brassica napus ssp.oleifera	-	Europe	Sweden	2704.64	19+3714	95385	https://doi.org/10.1038/s41477-019-0577-7	PacBio; Illumina; Hi-C	2020.01	Nature Plants	Song et al.	Eight high-quality genomes reveal pan-genome architecture and ecotype differentiation of Brassica napus	BnPIR
QuintaA	1004.26	Brassica napus ssp.oleifera	Winter	Europe	Germany	2801.29	19+3703	95492	https://doi.org/10.1038/s41477-019-0577-7	PacBio; Illumina; Hi-C	2020.01	Nature Plants	Song et al.	Eight high-quality genomes reveal pan-genome architecture and ecotype differentiation of Brassica napus	BnPIR
Shengli3	1002.55	Brassica napus ssp.oleifera	Semi-winter	Asia	Japan	2825.66	19+3783	94586	https://doi.org/10.1038/s41477-019-0577-7	PacBio; Illumina; Hi-C	2020.01	Nature Plants	Song et al.	Eight high-quality genomes reveal pan-genome architecture and ecotype differentiation of Brassica napus	BnPIR
Tapidor3	1014.41	Brassica napus ssp.oleifera	Winter	Europe	France	2855.03	19+3547	96117	https://doi.org/10.1038/s41477-019-0577-7	PacBio; Illumina; Hi-C	2020.01	Nature Plants	Song et al.	Eight high-quality genomes reveal pan-genome architecture and ecotype differentiation of Brassica napus	BnPIR
Westar	1008.28	Brassica napus ssp.oleifera	Spring	North America	Canada	3130.52	19+3439	97514	https://doi.org/10.1038/s41477-019-0577-7	PacBio; Illumina; Hi-C	2020.01	Nature Plants	Song et al.	Eight high-quality genomes reveal pan-genome architecture and ecotype differentiation of Brassica napus	BnPIR
Zheyou73	1016.24	Brassica napus ssp.oleifera	Semi-winter	Asia	China	2103.87	19+4971	96209	https://doi.org/10.1038/s41477-019-0577-7	PacBio; Illumina; Hi-C	2020.01	Nature Plants	Song et al.	Eight high-quality genomes reveal pan-genome architecture and ecotype differentiation of Brassica napus	BnPIR
ZS11	1010.89	Brassica napus ssp.oleifera	Semi-winter	Asia	China	1506.62	19+3313	100919	https://doi.org/10.1038/s41477-019-0577-7	PacBio; Illumina; Hi-C	2020.01	Nature Plants	Song et al.	Eight high-quality genomes reveal pan-genome architecture and ecotype differentiation of Brassica napus	BnPIR
ZY821	863.155	Brassica napus ssp.oleifera	Semi-winter	Asia	China	3639.159	19+561	98067	https://doi.org/10.1038/s41467-023-40838-1	PacBio; Illumina; Hi-C	2023.08	Nature Communications	Qu et al.	Comparative genomic analyses reveal the genetic basis of the yellow-seed trait in Brassica napus	NCBI
Xiaoyun	959.278	Brassica napus ssp.oleifera	Spring	Asia	China	10976	19+986	100084	https://doi.org/10.1016/j.xplc.2023.100727	PacBio; Illumina; Hi-C	2023.09	Plant Communications	Wang, Pengfei et al.	Xiaoyun, a model accession for functional genomics research in Brassica napus	BnGDXY

## Sheet: S2
Supplementary Table S2: Summary of TE number and coverage from 14 genomes.
Genome	Type	Class	SuperClass	Count	Masked genome coverage (bp)	Percentage
ZS11	Semi-Winter	CACTA	TIR	44395	31827386	3.16
ZS11	Semi-Winter	Mutator	TIR	426509	112027608	11.11
ZS11	Semi-Winter	Tc1_Mariner	TIR	2871	888537	0.09
ZS11	Semi-Winter	PIF_Harbinger	TIR	48003	18454570	1.83
ZS11	Semi-Winter	hAT	TIR	43898	15114528	1.5
ZS11	Semi-Winter	Copia	LTR	60867	50822680	5.04
ZS11	Semi-Winter	Gypsy	LTR	75671	67334382	6.68
ZS11	Semi-Winter	LTR_unknown	LTR	201930	170005006	16.86
ZS11	Semi-Winter	helitron	nonTIR	192865	75831827	7.52
ZS11	Semi-Winter	SINE	nonLTR	40530	10472830	1.04
ZS11	Semi-Winter	LINE	nonLTR	46342	35735846	3.54
ZS11	Semi-Winter	Unknown	nonTIR	54844	16990239	1.69
ZY821	Semi-Winter	CACTA	TIR	40788	29228386	3.39
ZY821	Semi-Winter	Mutator	TIR	277410	78987662	9.16
ZY821	Semi-Winter	Tc1_Mariner	TIR	2738	843696	0.1
ZY821	Semi-Winter	PIF_Harbinger	TIR	45412	17325928	2.01
ZY821	Semi-Winter	hAT	TIR	41970	14390719	1.67
ZY821	Semi-Winter	Copia	LTR	47348	38294996	4.44
ZY821	Semi-Winter	Gypsy	LTR	58062	48441212	5.62
ZY821	Semi-Winter	LTR_unknown	LTR	160536	123595055	14.34
ZY821	Semi-Winter	helitron	nonTIR	184578	72635387	8.43
ZY821	Semi-Winter	SINE	nonLTR	34041	7435084	0.86
ZY821	Semi-Winter	LINE	nonLTR	44386	34157770	3.96
ZY821	Semi-Winter	Unknown	nonTIR	52065	15683083	1.86
GH06	Semi-Winter	CACTA	TIR	39824	28384315	3.36
GH06	Semi-Winter	Mutator	TIR	233760	70143685	8.31
GH06	Semi-Winter	Tc1_Mariner	TIR	2773	847306	0.1
GH06	Semi-Winter	PIF_Harbinger	TIR	44948	17087263	2.02
GH06	Semi-Winter	hAT	TIR	41853	14343970	1.7
GH06	Semi-Winter	Copia	LTR	45760	36693141	4.35
GH06	Semi-Winter	Gypsy	LTR	56681	47092381	5.58
GH06	Semi-Winter	LTR_unknown	LTR	157161	122678745	14.53
GH06	Semi-Winter	helitron	nonTIR	183478	72271957	8.56
GH06	Semi-Winter	SINE	nonLTR	33656	6894473	0.82
GH06	Semi-Winter	LINE	nonLTR	43961	33555911	3.98
GH06	Semi-Winter	Unknown	nonTIR	64896	15967583	1.89
Gangan	Semi-Winter	CACTA	TIR	44403	32149371	3.11
Gangan	Semi-Winter	Mutator	TIR	448010	117183005	11.34
Gangan	Semi-Winter	Tc1_Mariner	TIR	2897	884688	0.09
Gangan	Semi-Winter	PIF_Harbinger	TIR	47875	18455803	1.79
Gangan	Semi-Winter	hAT	TIR	44265	15248863	1.48
Gangan	Semi-Winter	Copia	LTR	62318	52775047	5.11
Gangan	Semi-Winter	Gypsy	LTR	76677	69748435	6.75
Gangan	Semi-Winter	LTR_unknown	LTR	208898	173914014	16.83
Gangan	Semi-Winter	helitron	nonTIR	195425	77198001	7.47
Gangan	Semi-Winter	SINE	nonLTR	41084	10710770	1.04
Gangan	Semi-Winter	LINE	nonLTR	46490	35650999	3.45
Gangan	Semi-Winter	Unknown	nonTIR	56579	20797164	2.01
Ningyou7	Semi-Winter	CACTA	TIR	53473	32709876	3.4
Ningyou7	Semi-Winter	Mutator	TIR	147478	55135977	5.73
Ningyou7	Semi-Winter	Tc1_Mariner	TIR	3293	1001343	0.1
Ningyou7	Semi-Winter	PIF_Harbinger	TIR	56227	20616445	2.14
Ningyou7	Semi-Winter	hAT	TIR	50717	16749366	1.74
Ningyou7	Semi-Winter	Copia	LTR	54113	36373667	3.78
Ningyou7	Semi-Winter	Gypsy	LTR	75928	54087432	5.62
Ningyou7	Semi-Winter	LTR_unknown	LTR	210298	138363206	14.37
Ningyou7	Semi-Winter	helitron	nonTIR	230504	85348038	8.87
Ningyou7	Semi-Winter	SINE	nonLTR	42013	8372649	0.87
Ningyou7	Semi-Winter	LINE	nonLTR	57310	39214893	4.07
Ningyou7	Semi-Winter	Unknown	nonTIR	61331	18155246	1.89
Zheyou7	Semi-Winter	CACTA	TIR	44070	31717717	3.12
Zheyou7	Semi-Winter	Mutator	TIR	443372	115721429	11.4
Zheyou7	Semi-Winter	Tc1_Mariner	TIR	2892	881065	0.09
Zheyou7	Semi-Winter	PIF_Harbinger	TIR	47553	18218007	1.79
Zheyou7	Semi-Winter	hAT	TIR	44261	15209322	1.5
Zheyou7	Semi-Winter	Copia	LTR	61859	52188266	5.14
Zheyou7	Semi-Winter	Gypsy	LTR	77231	69377114	6.84
Zheyou7	Semi-Winter	LTR_unknown	LTR	207005	169740567	16.72
Zheyou7	Semi-Winter	helitron	nonTIR	193549	76145111	7.5
Zheyou7	Semi-Winter	SINE	nonLTR	42567	11196086	1.1
Zheyou7	Semi-Winter	LINE	nonLTR	46542	35686464	3.52
Zheyou7	Semi-Winter	Unknown	nonTIR	55901	17411657	1.72
Shengli	Semi-Winter	CACTA	TIR	42786	30722843	3.07
Shengli	Semi-Winter	Mutator	TIR	461398	116981086	11.68
Shengli	Semi-Winter	Tc1_Mariner	TIR	2851	873843	0.09
Shengli	Semi-Winter	PIF_Harbinger	TIR	47627	18152461	1.81
Shengli	Semi-Winter	hAT	TIR	43931	15022943	1.5
Shengli	Semi-Winter	Copia	LTR	59625	50239887	5.02
Shengli	Semi-Winter	Gypsy	LTR	74319	66289822	6.62
Shengli	Semi-Winter	LTR_unknown	LTR	198666	163394205	16.32
Shengli	Semi-Winter	helitron	nonTIR	191767	75564511	7.55
Shengli	Semi-Winter	SINE	nonLTR	40208	9824774	0.98
Shengli	Semi-Winter	LINE	nonLTR	46035	35225945	3.52
Shengli	Semi-Winter	Unknown	nonTIR	54692	16914606	1.69
Westar	Spring	CACTA	TIR	43268	31165920	3.09
Westar	Spring	Mutator	TIR	421004	111267051	11.05
Westar	Spring	Tc1_Mariner	TIR	2840	889181	0.09
Westar	Spring	PIF_Harbinger	TIR	47617	18203412	1.81
Westar	Spring	hAT	TIR	44037	15188680	1.51
Westar	Spring	Copia	LTR	61328	52036812	5.17
Westar	Spring	Gypsy	LTR	74560	67265870	6.68
Westar	Spring	LTR_unknown	LTR	203634	171768165	17.05
Westar	Spring	helitron	nonTIR	191534	75606617	7.51
Westar	Spring	SINE	nonLTR	42542	11354815	1.13
Westar	Spring	LINE	nonLTR	45976	35459772	3.52
Westar	Spring	Unknown	nonTIR	55326	17200907	1.71
Xiaoyun	Spring	CACTA	TIR	42388	30661638	3.2
Xiaoyun	Spring	Mutator	TIR	300570	91049532	9.51
Xiaoyun	Spring	Tc1_Mariner	TIR	2817	862495	0.09
Xiaoyun	Spring	PIF_Harbinger	TIR	46995	17993072	1.88
Xiaoyun	Spring	hAT	TIR	43273	14882741	1.55
Xiaoyun	Spring	Copia	LTR	59423	50174800	5.24
Xiaoyun	Spring	Gypsy	LTR	73504	66798651	6.98
Xiaoyun	Spring	LTR_unknown	LTR	195437	156523680	16.34
Xiaoyun	Spring	helitron	nonTIR	188936	74337320	7.76
Xiaoyun	Spring	SINE	nonLTR	38420	8922937	0.93
Xiaoyun	Spring	LINE	nonLTR	45044	34643431	3.62
Xiaoyun	Spring	Unknown	nonTIR	53747	17032664	1.78
No2127	Synthetic	CACTA	TIR	43217	31473062	3.11
No2127	Synthetic	Mutator	TIR	466447	120315459	11.9
No2127	Synthetic	Tc1_Mariner	TIR	2827	896911	0.09
No2127	Synthetic	PIF_Harbinger	TIR	46688	17921285	1.77
No2127	Synthetic	hAT	TIR	43268	14969781	1.48
No2127	Synthetic	Copia	LTR	61956	52444836	5.19
No2127	Synthetic	Gypsy	LTR	76715	69536145	6.88
No2127	Synthetic	LTR_unknown	LTR	207751	175474668	17.35
No2127	Synthetic	helitron	nonTIR	187670	73501800	7.27
No2127	Synthetic	SINE	nonLTR	39568	10614292	1.05
No2127	Synthetic	LINE	nonLTR	45197	34476308	3.41
No2127	Synthetic	Unknown	nonTIR	53809	16825542	1.66
Darmor	Winter	CACTA	TIR	41878	30239359	3.37
Darmor	Winter	Mutator	TIR	227095	73153155	8.15
Darmor	Winter	Tc1_Mariner	TIR	2774	852020	0.09
Darmor	Winter	PIF_Harbinger	TIR	45934	17464779	1.95
Darmor	Winter	hAT	TIR	42417	14678129	1.63
Darmor	Winter	Copia	LTR	46893	38674341	4.31
Darmor	Winter	Gypsy	LTR	66178	57643657	6.42
Darmor	Winter	LTR_unknown	LTR	170866	144429296	16.09
Darmor	Winter	helitron	nonTIR	186862	73842727	8.22
Darmor	Winter	SINE	nonLTR	38184	9896749	1.1
Darmor	Winter	LINE	nonLTR	44506	34414622	3.83
Darmor	Winter	Unknown	nonTIR	52195	15963642	1.78
Express617	Winter	CACTA	TIR	42060	30243861	3.27
Express617	Winter	Mutator	TIR	299615	84481465	9.14
Express617	Winter	Tc1_Mariner	TIR	2803	861886	0.09
Express617	Winter	PIF_Harbinger	TIR	46246	17650481	1.91
Express617	Winter	hAT	TIR	42916	14720791	1.59
Express617	Winter	Copia	LTR	56835	47927873	5.19
Express617	Winter	Gypsy	LTR	65712	56547572	6.12
Express617	Winter	LTR_unknown	LTR	177719	147775066	15.99
Express617	Winter	helitron	nonTIR	189345	74758066	8.09
Express617	Winter	SINE	nonLTR	36628	8374688	0.91
Express617	Winter	LINE	nonLTR	45092	34800241	3.77
Express617	Winter	Unknown	nonTIR	52949	16084904	1.74
Tapidor	Winter	CACTA	TIR	43387	31298951	3.09
Tapidor	Winter	Mutator	TIR	459468	118128230	11.66
Tapidor	Winter	Tc1_Mariner	TIR	2854	878608	0.09
Tapidor	Winter	PIF_Harbinger	TIR	47293	18047532	1.78
Tapidor	Winter	hAT	TIR	44259	15112712	1.49
Tapidor	Winter	Copia	LTR	60573	51143512	5.05
Tapidor	Winter	Gypsy	LTR	76299	68581095	6.77
Tapidor	Winter	LTR_unknown	LTR	204769	168694866	16.64
Tapidor	Winter	helitron	nonTIR	193073	76272361	7.53
Tapidor	Winter	SINE	nonLTR	41375	10437316	1.03
Tapidor	Winter	LINE	nonLTR	46345	35790313	3.53
Tapidor	Winter	Unknown	nonTIR	55175	17307186	1.71
Quinta	Winter	CACTA	TIR	43921	31669010	3.16
Quinta	Winter	Mutator	TIR	434820	111861028	11.15
Quinta	Winter	Tc1_Mariner	TIR	2894	886721	0.09
Quinta	Winter	PIF_Harbinger	TIR	47872	18352150	1.83
Quinta	Winter	hAT	TIR	43992	15090594	1.5
Quinta	Winter	Copia	LTR	60936	51254666	5.11
Quinta	Winter	Gypsy	LTR	74135	66245884	6.6
Quinta	Winter	LTR_unknown	LTR	198865	166789295	16.63
Quinta	Winter	helitron	nonTIR	193769	76631793	7.64
Quinta	Winter	SINE	nonLTR	39644	10699918	1.07
Quinta	Winter	LINE	nonLTR	45972	35372824	3.53
Quinta	Winter	Unknown	nonTIR	54899	17014096	1.7

## Sheet: S3
Supplementary Table S3: Summary of eQTL mapping
20DAF
eQTL	Total number of "SNP-gene" association pairs	624024
cis-eQTL	Number of cis "SNP-gene" association pairs	389314
trans-eQTL	Number of trans "SNP-gene" association pairs	234710
eSNP	Number of unique SNPs in "SNP-gene" association pairs	53605
cis-eSNP	Number of unique SNPs with only cis associations in "SNP-gene" pairs	9142
trans-eSNP	Number of unique SNPs with only trans associations in "SNP-gene" pairs	6725
cis&trans-eSNP	Number of unique SNPs with both cis and trans associations in "SNP-gene" pairs	37738
eGene	Number of unique genes in "SNP-gene" association pairs	33565
cis-eGene	Number of unique genes with only cis associations in "SNP-gene" pairs	3168
trans-eGene	Number of unique genes with only trans associations in "SNP-gene" pairs	9778
cis&trans-eGene	Number of unique genes with both cis and trans associations in "SNP-gene" pairs	20619
40DAF
eQTL	Total number of "SNP-gene" association pairs	379722
cis-eQTL	Number of cis "SNP-gene" association pairs	266335
trans-eQTL	Number of trans "SNP-gene" association pairs	113387
eSNP	Number of unique SNPs in "SNP-gene" association pairs	49391
cis-eSNP	Number of unique SNPs with only cis associations in "SNP-gene" pairs	14614
trans-eSNP	Number of unique SNPs with only trans associations in "SNP-gene" pairs	7241
cis&trans-eSNP	Number of unique SNPs with both cis and trans associations in "SNP-gene" pairs	27536
eGene	Number of unique genes in "SNP-gene" association pairs	30445
cis-eGene	Number of unique genes with only cis associations in "SNP-gene" pairs	4011
trans-eGene	Number of unique genes with only trans associations in "SNP-gene" pairs	10635
cis&trans-eGene	Number of unique genes with both cis and trans associations in "SNP-gene" pairs	15799
20DAF&40DAF
eQTL	Total number of "SNP-gene" association pairs	867430
cis-eQTL	Number of cis "SNP-gene" association pairs	537516
trans-eQTL	Number of trans "SNP-gene" association pairs	329914
eSNP	Number of unique SNPs in "SNP-gene" association pairs	56070
cis-eSNP	Number of unique SNPs with only cis associations in "SNP-gene" pairs	6205
trans-eSNP	Number of unique SNPs with only trans associations in "SNP-gene" pairs	6122
cis&trans-eSNP	Number of unique SNPs with both cis and trans associations in "SNP-gene" pairs	43743
eGene	Number of unique genes in "SNP-gene" association pairs	42111
cis-eGene	Number of unique genes with only cis associations in "SNP-gene" pairs	2519
trans-eGene	Number of unique genes with only trans associations in "SNP-gene" pairs	12189
cis&trans-eGene	Number of unique genes with both cis and trans associations in "SNP-gene" pairs	27403

## Sheet: S4
Supplementary Table S3: Summary of GWAS QTLs and candicate genes														Supplementary Table S4: Summary of GWAS QTLs and candicate genes
Chromosome	QTL_start	QTL_end	QTL size	TE	Position	Frequency	Beta	SE	P-value	QTL	N_LD_TE	Trait	Gene_Chromosome	Gene start	Gene end	Gene	Gene_strand	TAIR10_GID	symbol	full_name	short_description
C06	38917512	39029767	112256	ZS11.v0_TE_annot_1011385	38928258	0.063	4.50422	0.876495	4.01e-07	qBH.C06.1	28	branch height	C06	38917740	38918045	BnaC06G0283900ZS	-
C06	38917512	39029767	112256	ZS11.v0_TE_annot_1011385	38928258	0.063	4.50422	0.876495	4.01e-07	qBH.C06.1	28	branch height	C06	38923653	38927277	BnaC06G0284000ZS	+	AT1G73360	AtEDT1	NULL	transcription regulators
C06	38917512	39029767	112256	ZS11.v0_TE_annot_1011385	38928258	0.063	4.50422	0.876495	4.01e-07	qBH.C06.1	28	branch height	C06	38933412	38934211	BnaC06G0284100ZS	+	AT1G73350			mago nashi family protein
C06	38917512	39029767	112256	ZS11.v0_TE_annot_1011385	38928258	0.063	4.50422	0.876495	4.01e-07	qBH.C06.1	28	branch height	C06	38934254	38934733	BnaC06G0284200ZS	+	AT1G73350			mago nashi family protein
C06	38917512	39029767	112256	ZS11.v0_TE_annot_1011385	38928258	0.063	4.50422	0.876495	4.01e-07	qBH.C06.1	28	branch height	C06	38936799	38938159	BnaC06G0284300ZS	+	AT1G73320			carboxypeptidase D, putative
C06	38917512	39029767	112256	ZS11.v0_TE_annot_1011385	38928258	0.063	4.50422	0.876495	4.01e-07	qBH.C06.1	28	branch height	C06	38938478	38940853	BnaC06G0284400ZS	+	AT1G73290	scpl5	serine carboxypeptidase-like 5	Leucine-rich repeat protein kinase family protein
C06	38917512	39029767	112256	ZS11.v0_TE_annot_1011385	38928258	0.063	4.50422	0.876495	4.01e-07	qBH.C06.1	28	branch height	C06	38964762	38965370	BnaC06G0284600ZS	+	AT1G73260	ATKTI1	ARABIDOPSIS THALIANA KUNITZ TRYPSIN INHIBITOR 1	Sulfite exporter TauE/SafE family protein
C06	38917512	39029767	112256	ZS11.v0_TE_annot_1011385	38928258	0.063	4.50422	0.876495	4.01e-07	qBH.C06.1	28	branch height	C06	38966351	38966956	BnaC06G0284700ZS	+	AT1G73260	ATKTI1	ARABIDOPSIS THALIANA KUNITZ TRYPSIN INHIBITOR 1	Sulfite exporter TauE/SafE family protein
C06	38917512	39029767	112256	ZS11.v0_TE_annot_1011385	38928258	0.063	4.50422	0.876495	4.01e-07	qBH.C06.1	28	branch height	C06	38967308	38970030	BnaC06G0284800ZS	+	AT1G17880	ATBTF3	NULL	basic transcription factor 3
C06	38917512	39029767	112256	ZS11.v0_TE_annot_1011385	38928258	0.063	4.50422	0.876495	4.01e-07	qBH.C06.1	28	branch height	C06	38992678	38993532	BnaC06G0285000ZS	+	AT1G17830			Protein of unknown function (DUF789)
C06	38917512	39029767	112256	ZS11.v0_TE_annot_1011385	38928258	0.063	4.50422	0.876495	4.01e-07	qBH.C06.1	28	branch height	C06	38994905	38995866	BnaC06G0285100ZS	-	AT1G73190	ALPHA-TIP	ALPHA-TONOPLAST INTRINSIC PROTEIN	alanine aminotransferas			o
C06	38917512	39029767	112256	ZS11.v0_TE_annot_1011385	38928258	0.063	4.50422	0.876495	4.01e-07	qBH.C06.1	28	branch height	C06	38996760	39000329	BnaC06G0285200ZS	-	AT1G73180			protein kinase family protein / peptidoglycan-binding LysM domain-containing protein
C06	38917512	39029767	112256	ZS11.v0_TE_annot_1011385	38928258	0.063	4.50422	0.876495	4.01e-07	qBH.C06.1	28	branch height	C06	39000710	39001209	BnaC06G0285300ZS	+	AT1G73177	APC13	anaphase-promoting complex 13	P-loop containing nucleoside triphosphate hydrolases superfamily protein
C06	38917512	39029767	112256	ZS11.v0_TE_annot_1011385	38928258	0.063	4.50422	0.876495	4.01e-07	qBH.C06.1	28	branch height	C06	39007420	39007653	BnaC06G0285400ZS	+	AT1G73165	CLE1	CLAVATA3/ESR-RELATED 1	NULL
C06	38917512	39029767	112256	ZS11.v0_TE_annot_1011385	38928258	0.063	4.50422	0.876495	4.01e-07	qBH.C06.1	28	branch height	C06	38943276	38951911	BnaC06G0284500ZS	+	AT3G12240	SCPL15	serine carboxypeptidase-like 15	serine carboxypeptidase-like 15
C06	38917512	39029767	112256	ZS11.v0_TE_annot_1011385	38928258	0.063	4.50422	0.876495	4.01e-07	qBH.C06.1	28	branch height	C06	38976777	38978276	BnaC06G0284900ZS	-	AT1G25260	RDP	REDUCED POLLEN NUMBER	Ribosomal protein L10 family protein
C06	38917512	39029767	112256	ZS11.v0_TE_annot_1011385	38928258	0.063	4.50422	0.876495	4.01e-07	qBH.C06.1	28	branch height	C06	39008457	39039010	BnaC06G0285500ZS	-	AT1G73160			NULL
C06	41721367	42659278	937912	ZS11.v0_TE_annot_1015156	42658917	0.051	4.53859	0.931482	1.49e-06	qBH.C06.2	8	branch height	C06	41731606	41732103	BnaC06G0312500ZS	-	AT1G68350			FAD-binding Berberine family protein
C06	41721367	42659278	937912	ZS11.v0_TE_annot_1015156	42658917	0.051	4.53859	0.931482	1.49e-06	qBH.C06.2	8	branch height	C06	41733704	41734445	BnaC06G0312600ZS	+	AT1G25370			Protein of unknown function (DUF1639)
C06	41721367	42659278	937912	ZS11.v0_TE_annot_1015156	42658917	0.051	4.53859	0.931482	1.49e-06	qBH.C06.2	8	branch height	C06	41743848	41746084	BnaC06G0312700ZS	-
C06	41721367	42659278	937912	ZS11.v0_TE_annot_1015156	42658917	0.051	4.53859	0.931482	1.49e-06	qBH.C06.2	8	branch height	C06	41751057	41751857	BnaC06G0312900ZS	-	AT1G68330			jasmonate-zim-domain protein 4
C06	41721367	42659278	937912	ZS11.v0_TE_annot_1015156	42658917	0.051	4.53859	0.931482	1.49e-06	qBH.C06.2	8	branch height	C06	41767041	41768045	BnaC06G0313000ZS	+
C06	41721367	42659278	937912	ZS11.v0_TE_annot_1015156	42658917	0.051	4.53859	0.931482	1.49e-06	qBH.C06.2	8	branch height	C06	41780575	41781414	BnaC06G0313100ZS	+	AT5G46290	KAS1	KETOACYL-ACP SYNTHASE 1	nudix hydrolase homolog 2
C06	41721367	42659278	937912	ZS11.v0_TE_annot_1015156	42658917	0.051	4.53859	0.931482	1.49e-06	qBH.C06.2	8	branch height	C06	41783468	41784308	BnaC06G0313200ZS	-	AT1G14750	SDS	SOLO DANCERS	Cyclin family protein
C06	41721367	42659278	937912	ZS11.v0_TE_annot_1015156	42658917	0.051	4.53859	0.931482	1.49e-06	qBH.C06.2	8	branch height	C06	41787276	41787927	BnaC06G0313300ZS	-	AT2G47190	ATMYB2	MYB DOMAIN PROTEIN 2	myb domain protein 2
C06	41721367	42659278	937912	ZS11.v0_TE_annot_1015156	42658917	0.051	4.53859	0.931482	1.49e-06	qBH.C06.2	8	branch height	C06	41791784	41792931	BnaC06G0313400ZS	-	AT1G68310	AE7	AS1/2 ENHANCER7	S-adenosyl-L-methionine-dependent methyltransferases superfamily protein
C06	41721367	42659278	937912	ZS11.v0_TE_annot_1015156	42658917	0.051	4.53859	0.931482	1.49e-06	qBH.C06.2	8	branch height	C06	41826922	41827840	BnaC06G0313500ZS	+	AT1G10730	AP1M1	adaptor protein-1 mu-adaptin 1	NULL
C06	41721367	42659278	937912	ZS11.v0_TE_annot_1015156	42658917	0.051	4.53859	0.931482	1.49e-06	qBH.C06.2	8	branch height	C06	41870326	41871455	BnaC06G0313800ZS	-	AT1G68200	AtC3H15	NULL	Calcium-dependent lipid-binding (CaLB domain) family protein
C06	41721367	42659278	937912	ZS11.v0_TE_annot_1015156	42658917	0.051	4.53859	0.931482	1.49e-06	qBH.C06.2	8	branch height	C06	41872887	41874138	BnaC06G0313900ZS	-	AT1G68190	BBX27	B-box domain protein 27	Pentatricopeptide repeat (PPR) superfamily protein
C06	41721367	42659278	937912	ZS11.v0_TE_annot_1015156	42658917	0.051	4.53859	0.931482	1.49e-06	qBH.C06.2	8	branch height	C06	41874249	41876818	BnaC06G0314000ZS	-	AT1G68185			Disease resistance protein (TIR-NBS-LRR class) family
C06	41721367	42659278	937912	ZS11.v0_TE_annot_1015156	42658917	0.051	4.53859	0.931482	1.49e-06	qBH.C06.2	8	branch height	C06	41885339	41885950	BnaC06G0314100ZS	+	AT5G43690			Auxin-responsive GH3 family protein
C06	41721367	42659278	937912	ZS11.v0_TE_annot_1015156	42658917	0.051	4.53859	0.931482	1.49e-06	qBH.C06.2	8	branch height	C06	41886008	41886319	BnaC06G0314200ZS	+	AT5G43690			Auxin-responsive GH3 family protein
C06	41721367	42659278	937912	ZS11.v0_TE_annot_1015156	42658917	0.051	4.53859	0.931482	1.49e-06	qBH.C06.2	8	branch height	C06	41888161	41888616	BnaC06G0314300ZS	-	AT1G68180	BTL15	BCA2 zinc finger ATL 15	FAD-binding Berberine family protein
C06	41721367	42659278	937912	ZS11.v0_TE_annot_1015156	42658917	0.051	4.53859	0.931482	1.49e-06	qBH.C06.2	8	branch height	C06	41897475	41899240	BnaC06G0314400ZS	+	AT1G68160			RNA helicase family protein
C06	41721367	42659278	937912	ZS11.v0_TE_annot_1015156	42658917	0.051	4.53859	0.931482	1.49e-06	qBH.C06.2	8	branch height	C06	41922481	41924408	BnaC06G0314500ZS	-	AT1G68130	AtIDD14	indeterminate(ID)-domain 14	AMP-dependent synthetase and ligase family protein
C06	41721367	42659278	937912	ZS11.v0_TE_annot_1015156	42658917	0.051	4.53859	0.931482	1.49e-06	qBH.C06.2	8	branch height	C06	41969070	41971451	BnaC06G0314600ZS	-	AT1G68100	IAR1	IAA-ALANINE RESISTANT 1	Protein of unknown function (DUF1639)
C06	41721367	42659278	937912	ZS11.v0_TE_annot_1015156	42658917	0.051	4.53859	0.931482	1.49e-06	qBH.C06.2	8	branch height	C06	41971868	41973411	BnaC06G0314700ZS	+	AT1G68080			Protein of unknown function (DUF59)
C06	41721367	42659278	937912	ZS11.v0_TE_annot_1015156	42658917	0.051	4.53859	0.931482	1.49e-06	qBH.C06.2	8	branch height	C06	41976080	41979444	BnaC06G0314800ZS	+	AT1G68060	ATMAP70-1	microtubule-associated proteins 70-1	Myosin family protein with Dil domain
C06	41721367	42659278	937912	ZS11.v0_TE_annot_1015156	42658917	0.051	4.53859	0.931482	1.49e-06	qBH.C06.2	8	branch height	C06	41979861	41983245	BnaC06G0314900ZS	-	AT1G68020	ATTPS6	NULL	NULL
C06	41721367	42659278	937912	ZS11.v0_TE_annot_1015156	42658917	0.051	4.53859	0.931482	1.49e-06	qBH.C06.2	8	branch height	C06	42000156	42002283	BnaC06G0315000ZS	-	AT1G68010	ATHPR1	NULL	Protein of unknown function (DUF3755)
C06	41721367	42659278	937912	ZS11.v0_TE_annot_1015156	42658917	0.051	4.53859	0.931482	1.49e-06	qBH.C06.2	8	branch height	C06	42002938	42004305	BnaC06G0315100ZS	-	AT1G68000	ATPIS	PHOSPHATIDYLINOSITOL SYNTHASE	Thioesterase superfamily protein
C06	41721367	42659278	937912	ZS11.v0_TE_annot_1015156	42658917	0.051	4.53859	0.931482	1.49e-06	qBH.C06.2	8	branch height	C06	42009475	42009759	BnaC06G0315200ZS	+
C06	41721367	42659278	937912	ZS11.v0_TE_annot_1015156	42658917	0.051	4.53859	0.931482	1.49e-06	qBH.C06.2	8	branch height	C06	42075408	42081103	BnaC06G0315300ZS	+	AT3G45140	ATLOX2	ARABIODOPSIS THALIANA LIPOXYGENASE 2	lipoxygenase 2
C06	41721367	42659278	937912	ZS11.v0_TE_annot_1015156	42658917	0.051	4.53859	0.931482	1.49e-06	qBH.C06.2	8	branch height	C06	42082166	42082330	BnaC06G0315400ZS	-	AT5G27770	eL22y	Ribosomal Protein eL22y	Integrase-type DNA-binding superfamily protein
C06	41721367	42659278	937912	ZS11.v0_TE_annot_1015156	42658917	0.051	4.53859	0.931482	1.49e-06	qBH.C06.2	8	branch height	C06	42086400	42086762	BnaC06G0315500ZS	-
C06	41721367	42659278	937912	ZS11.v0_TE_annot_1015156	42658917	0.051	4.53859	0.931482	1.49e-06	qBH.C06.2	8	branch height	C06	42163877	42165188	BnaC06G0315800ZS	+	AT3G45140	ATLOX2	ARABIODOPSIS THALIANA LIPOXYGENASE 2	lipoxygenase 2
C06	41721367	42659278	937912	ZS11.v0_TE_annot_1015156	42658917	0.051	4.53859	0.931482	1.49e-06	qBH.C06.2	8	branch height	C06	42166506	42167796	BnaC06G0315900ZS	-	AT1G29250	ALBA1	NULL	Alba DNA/RNA-binding protein
C06	41721367	42659278	937912	ZS11.v0_TE_annot_1015156	42658917	0.051	4.53859	0.931482	1.49e-06	qBH.C06.2	8	branch height	C06	42175077	42176576	BnaC06G0316000ZS	-	AT2G41460	ARP	apurinic endonuclease-redox protein	apurinic endonuclease-redox protein
C06	41721367	42659278	937912	ZS11.v0_TE_annot_1015156	42658917	0.051	4.53859	0.931482	1.49e-06	qBH.C06.2	8	branch height	C06	42176661	42177246	BnaC06G0316100ZS	-
C06	41721367	42659278	937912	ZS11.v0_TE_annot_1015156	42658917	0.051	4.53859	0.931482	1.49e-06	qBH.C06.2	8	branch height	C06	42193863	42194433	BnaC06G0316200ZS	+	AT2G37890			Mitochondrial substrate carrier family protein
C06	41721367	42659278	937912	ZS11.v0_TE_annot_1015156	42658917	0.051	4.53859	0.931482	1.49e-06	qBH.C06.2	8	branch height	C06	42196733	42198339	BnaC06G0316300ZS	+	AT3G45140	ATLOX2	ARABIODOPSIS THALIANA LIPOXYGENASE 2	lipoxygenase 2
C06	41721367	42659278	937912	ZS11.v0_TE_annot_1015156	42658917	0.051	4.53859	0.931482	1.49e-06	qBH.C06.2	8	branch height	C06	42201625	42202349	BnaC06G0316400ZS	+	AT1G17800	AtENODL22	NULL	early nodulin-like protein 22
C06	41721367	42659278	937912	ZS11.v0_TE_annot_1015156	42658917	0.051	4.53859	0.931482	1.49e-06	qBH.C06.2	8	branch height	C06	42208669	42212391	BnaC06G0316600ZS	+	AT1G67930	COG5	Conserved Oligomeric Golgi Complex 5	WRKY DNA-binding protein 9
C06	41721367	42659278	937912	ZS11.v0_TE_annot_1015156	42658917	0.051	4.53859	0.931482	1.49e-06	qBH.C06.2	8	branch height	C06	42212737	42212937	BnaC06G0316700ZS	-	AT1G24600			Auxin-responsive GH3 family protein
C06	41721367	42659278	937912	ZS11.v0_TE_annot_1015156	42658917	0.051	4.53859	0.931482	1.49e-06	qBH.C06.2	8	branch height	C06	42234329	42237488	BnaC06G0316900ZS	-	AT1G67900	NPY8	NULL	myb domain protein 62
C06	41721367	42659278	937912	ZS11.v0_TE_annot_1015156	42658917	0.051	4.53859	0.931482	1.49e-06	qBH.C06.2	8	branch height	C06	42255191	42255481	BnaC06G0317000ZS	+
C06	41721367	42659278	937912	ZS11.v0_TE_annot_1015156	42658917	0.051	4.53859	0.931482	1.49e-06	qBH.C06.2	8	branch height	C06	42255497	42255813	BnaC06G0317100ZS	+
C06	41721367	42659278	937912	ZS11.v0_TE_annot_1015156	42658917	0.051	4.53859	0.931482	1.49e-06	qBH.C06.2	8	branch height	C06	42257929	42259371	BnaC06G0317200ZS	+	AT1G67880			B-box zinc finger family protein
C06	41721367	42659278	937912	ZS11.v0_TE_annot_1015156	42658917	0.051	4.53859	0.931482	1.49e-06	qBH.C06.2	8	branch height	C06	42266848	42268124	BnaC06G0317300ZS	+	AT1G36240	eL30z	Ribosomal Protein eL30z	Ribosomal protein L7Ae/L30e/S12e/Gadd45 family protein
C06	41721367	42659278	937912	ZS11.v0_TE_annot_1015156	42658917	0.051	4.53859	0.931482	1.49e-06	qBH.C06.2	8	branch height	C06	42287983	42288228	BnaC06G0317400ZS	+
C06	41721367	42659278	937912	ZS11.v0_TE_annot_1015156	42658917	0.051	4.53859	0.931482	1.49e-06	qBH.C06.2	8	branch height	C06	42288235	42289807	BnaC06G0317500ZS	+
C06	41721367	42659278	937912	ZS11.v0_TE_annot_1015156	42658917	0.051	4.53859	0.931482	1.49e-06	qBH.C06.2	8	branch height	C06	42291806	42292492	BnaC06G0317600ZS	-
C06	41721367	42659278	937912	ZS11.v0_TE_annot_1015156	42658917	0.051	4.53859	0.931482	1.49e-06	qBH.C06.2	8	branch height	C06	42296500	42298123	BnaC06G0317700ZS	-
C06	41721367	42659278	937912	ZS11.v0_TE_annot_1015156	42658917	0.051	4.53859	0.931482	1.49e-06	qBH.C06.2	8	branch height	C06	42317532	42318923	BnaC06G0317800ZS	+	AT1G67870			Thioesterase superfamily protein
C06	41721367	42659278	937912	ZS11.v0_TE_annot_1015156	42658917	0.051	4.53859	0.931482	1.49e-06	qBH.C06.2	8	branch height	C06	42338682	42341942	BnaC06G0317900ZS	-	AT1G67850			Protein of unknown function (DUF707)
C06	41721367	42659278	937912	ZS11.v0_TE_annot_1015156	42658917	0.051	4.53859	0.931482	1.49e-06	qBH.C06.2	8	branch height	C06	42345583	42348330	BnaC06G0318000ZS	-	AT1G67840	CSK	chloroplast sensor kinase	chloroplast sensor kinase
C06	41721367	42659278	937912	ZS11.v0_TE_annot_1015156	42658917	0.051	4.53859	0.931482	1.49e-06	qBH.C06.2	8	branch height	C06	42366763	42367364	BnaC06G0318200ZS	+	AT1G67785			OxaA/YidC-like membrane insertion protein
C06	41721367	42659278	937912	ZS11.v0_TE_annot_1015156	42658917	0.051	4.53859	0.931482	1.49e-06	qBH.C06.2	8	branch height	C06	42387890	42388513	BnaC06G0318300ZS	+
C06	41721367	42659278	937912	ZS11.v0_TE_annot_1015156	42658917	0.051	4.53859	0.931482	1.49e-06	qBH.C06.2	8	branch height	C06	42395702	42397625	BnaC06G0318400ZS	-
C06	41721367	42659278	937912	ZS11.v0_TE_annot_1015156	42658917	0.051	4.53859	0.931482	1.49e-06	qBH.C06.2	8	branch height	C06	42431794	42433297	BnaC06G0318700ZS	+	AT1G67750			Pectate lyase family protein
C06	41721367	42659278	937912	ZS11.v0_TE_annot_1015156	42658917	0.051	4.53859	0.931482	1.49e-06	qBH.C06.2	8	branch height	C06	42436454	42437224	BnaC06G0318800ZS	+	AT1G67740	PSBY	photosystem II BY	photosystem II BY
C06	41721367	42659278	937912	ZS11.v0_TE_annot_1015156	42658917	0.051	4.53859	0.931482	1.49e-06	qBH.C06.2	8	branch height	C06	42474970	42476779	BnaC06G0318900ZS	+	AT1G67710	ARR11	response regulator 11	response regulator 11
C06	41721367	42659278	937912	ZS11.v0_TE_annot_1015156	42658917	0.051	4.53859	0.931482	1.49e-06	qBH.C06.2	8	branch height	C06	42477582	42478583	BnaC06G0319000ZS	-	AT1G67700	HHL1	HYPERSENSITIVE TO HIGH LIGHT 1	NULL
C06	41721367	42659278	937912	ZS11.v0_TE_annot_1015156	42658917	0.051	4.53859	0.931482	1.49e-06	qBH.C06.2	8	branch height	C06	42479050	42483444	BnaC06G0319100ZS	-	AT1G67690	PSPM3	plant-specific protein of M3 family	Zincin-like metalloproteases family protein
C06	41721367	42659278	937912	ZS11.v0_TE_annot_1015156	42658917	0.051	4.53859	0.931482	1.49e-06	qBH.C06.2	8	branch height	C06	42485465	42486385	BnaC06G0319300ZS	+	AT1G67680			SRP72 RNA-binding domain
C06	41721367	42659278	937912	ZS11.v0_TE_annot_1015156	42658917	0.051	4.53859	0.931482	1.49e-06	qBH.C06.2	8	branch height	C06	42488992	42492286	BnaC06G0319400ZS	-	AT1G67570			Protein of unknown function (DUF3537)
C06	41721367	42659278	937912	ZS11.v0_TE_annot_1015156	42658917	0.051	4.53859	0.931482	1.49e-06	qBH.C06.2	8	branch height	C06	42503677	42505953	BnaC06G0319500ZS	+	AT4G05410	YAO	YAOZHE	Transducin/WD40 repeat-like superfamily protein
C06	41721367	42659278	937912	ZS11.v0_TE_annot_1015156	42658917	0.051	4.53859	0.931482	1.49e-06	qBH.C06.2	8	branch height	C06	42521270	42522349	BnaC06G0319700ZS	-	AT1G71940			SNARE associated Golgi protein family
C06	41721367	42659278	937912	ZS11.v0_TE_annot_1015156	42658917	0.051	4.53859	0.931482	1.49e-06	qBH.C06.2	8	branch height	C06	42535948	42540151	BnaC06G0319800ZS	-	AT1G66050	ORTH5	ORTHRUS 5	Zinc finger (C3HC4-type RING finger) family protein
C06	41721367	42659278	937912	ZS11.v0_TE_annot_1015156	42658917	0.051	4.53859	0.931482	1.49e-06	qBH.C06.2	8	branch height	C06	42544173	42545140	BnaC06G0319900ZS	-
C06	41721367	42659278	937912	ZS11.v0_TE_annot_1015156	42658917	0.051	4.53859	0.931482	1.49e-06	qBH.C06.2	8	branch height	C06	42557197	42557799	BnaC06G0320000ZS	-	AT4G38940			Galactose oxidase/kelch repeat superfamily protein
C06	41721367	42659278	937912	ZS11.v0_TE_annot_1015156	42658917	0.051	4.53859	0.931482	1.49e-06	qBH.C06.2	8	branch height	C06	42571229	42577388	BnaC06G0320200ZS	+	AT1G67490	GCS1	glucosidase 1	Plant self-incompatibility protein S1 family
C06	41721367	42659278	937912	ZS11.v0_TE_annot_1015156	42658917	0.051	4.53859	0.931482	1.49e-06	qBH.C06.2	8	branch height	C06	42578012	42578242	BnaC06G0320300ZS	-	AT2G14247			60S acidic ribosomal protein family
C06	41721367	42659278	937912	ZS11.v0_TE_annot_1015156	42658917	0.051	4.53859	0.931482	1.49e-06	qBH.C06.2	8	branch height	C06	42579318	42580470	BnaC06G0320400ZS	-	AT1G67430	uL22y	Ribosomal Protein uL22y	Plant invertase/pectin methylesterase inhibitor superfamily protein
C06	41721367	42659278	937912	ZS11.v0_TE_annot_1015156	42658917	0.051	4.53859	0.931482	1.49e-06	qBH.C06.2	8	branch height	C06	42582432	42587889	BnaC06G0320500ZS	-	AT1G67420			P-glycoprotein 12
C06	41721367	42659278	937912	ZS11.v0_TE_annot_1015156	42658917	0.051	4.53859	0.931482	1.49e-06	qBH.C06.2	8	branch height	C06	42599401	42604498	BnaC06G0320700ZS	+	AT1G67370	ASY1	ASYNAPTIC 1	DNA-binding HORMA family protein
C06	41721367	42659278	937912	ZS11.v0_TE_annot_1015156	42658917	0.051	4.53859	0.931482	1.49e-06	qBH.C06.2	8	branch height	C06	42617661	42618450	BnaC06G0320800ZS	+	AT1G67360	LDAP1	LD-associated protein 1	Rubber elongation factor protein (REF)
C06	41721367	42659278	937912	ZS11.v0_TE_annot_1015156	42658917	0.051	4.53859	0.931482	1.49e-06	qBH.C06.2	8	branch height	C06	42648683	42656251	BnaC06G0320900ZS	-
C06	41721367	42659278	937912	ZS11.v0_TE_annot_1015156	42658917	0.051	4.53859	0.931482	1.49e-06	qBH.C06.2	8	branch height	C06	41728509	41731150	BnaC06G0312400ZS	-
C06	41721367	42659278	937912	ZS11.v0_TE_annot_1015156	42658917	0.051	4.53859	0.931482	1.49e-06	qBH.C06.2	8	branch height	C06	41746136	41746743	BnaC06G0312800ZS	-	AT2G30550	DALL3	DAD1-Like Lipase 3	alpha/beta-Hydrolases superfamily protein
C06	41721367	42659278	937912	ZS11.v0_TE_annot_1015156	42658917	0.051	4.53859	0.931482	1.49e-06	qBH.C06.2	8	branch height	C06	41841599	41845351	BnaC06G0313600ZS	+	AT1G68250			NULL
C06	41721367	42659278	937912	ZS11.v0_TE_annot_1015156	42658917	0.051	4.53859	0.931482	1.49e-06	qBH.C06.2	8	branch height	C06	41860759	41862377	BnaC06G0313700ZS	+	AT1G68250			NULL
C06	41721367	42659278	937912	ZS11.v0_TE_annot_1015156	42658917	0.051	4.53859	0.931482	1.49e-06	qBH.C06.2	8	branch height	C06	42089327	42096271	BnaC06G0315600ZS	+	AT3G45140	ATLOX2	ARABIODOPSIS THALIANA LIPOXYGENASE 2	lipoxygenase 2
C06	41721367	42659278	937912	ZS11.v0_TE_annot_1015156	42658917	0.051	4.53859	0.931482	1.49e-06	qBH.C06.2	8	branch height	C06	42142647	42163724	BnaC06G0315700ZS	+	AT3G45140	ATLOX2	ARABIODOPSIS THALIANA LIPOXYGENASE 2	lipoxygenase 2
C06	41721367	42659278	937912	ZS11.v0_TE_annot_1015156	42658917	0.051	4.53859	0.931482	1.49e-06	qBH.C06.2	8	branch height	C06	42216909	42230923	BnaC06G0316800ZS	+	AT1G67910			NULL
C06	41721367	42659278	937912	ZS11.v0_TE_annot_1015156	42658917	0.051	4.53859	0.931482	1.49e-06	qBH.C06.2	8	branch height	C06	42349686	42359987	BnaC06G0318100ZS	+	AT1G71390	AtRLP11	receptor like protein 11	RNA helicase family protein
C06	41721367	42659278	937912	ZS11.v0_TE_annot_1015156	42658917	0.051	4.53859	0.931482	1.49e-06	qBH.C06.2	8	branch height	C06	42398815	42407208	BnaC06G0318500ZS	+	AT1G24510	CCT5	Chaperonin containing T-complex polypeptide-1 subunit 5	TCP-1/cpn60 chaperonin family protein
C06	41721367	42659278	937912	ZS11.v0_TE_annot_1015156	42658917	0.051	4.53859	0.931482	1.49e-06	qBH.C06.2	8	branch height	C06	42416133	42418297	BnaC06G0318600ZS	+	AT3G26100			Regulator of chromosome condensation (RCC1) family protein
C06	41721367	42659278	937912	ZS11.v0_TE_annot_1015156	42658917	0.051	4.53859	0.931482	1.49e-06	qBH.C06.2	8	branch height	C06	42483709	42485346	BnaC06G0319200ZS	+	AT1G67680			SRP72 RNA-binding domain
C06	41721367	42659278	937912	ZS11.v0_TE_annot_1015156	42658917	0.051	4.53859	0.931482	1.49e-06	qBH.C06.2	8	branch height	C06	42514995	42520684	BnaC06G0319600ZS	-	AT1G67560	ATLOX6	Arabidopsis thaliana lipoxygenase 6	PLAT/LH2 domain-containing lipoxygenase family protein
C06	41721367	42659278	937912	ZS11.v0_TE_annot_1015156	42658917	0.051	4.53859	0.931482	1.49e-06	qBH.C06.2	8	branch height	C06	42560174	42568933	BnaC06G0320100ZS	+	AT1G67500	ATREV3	recovery protein 3	Plant self-incompatibility protein S1 family
C06	41721367	42659278	937912	ZS11.v0_TE_annot_1015156	42658917	0.051	4.53859	0.931482	1.49e-06	qBH.C06.2	8	branch height	C06	42202690	42208156	BnaC06G0316500ZS	-	AT1G67960	POD1	POLLEN DEFECTIVE IN GUIDANCE 1	ADPGLC-PPase large subunit
C06	41721367	42659278	937912	ZS11.v0_TE_annot_1015156	42658917	0.051	4.53859	0.931482	1.49e-06	qBH.C06.2	8	branch height	C06	42597532	42599265	BnaC06G0320600ZS	+	AT1G67410			dsRNA-binding protein 3
C06	37920053	38020053	100001	ZS11.v0_TE_annot_1010493	37970053	0.065	0.374413	0.0791263	2.92e-06	qBN.C06.1	1	branch number	C06	37922983	37925255	BnaC06G0272400ZS	-	AT1G75230			DNA glycosylase superfamily protein
C06	37920053	38020053	100001	ZS11.v0_TE_annot_1010493	37970053	0.065	0.374413	0.0791263	2.92e-06	qBN.C06.1	1	branch number	C06	37934167	37937612	BnaC06G0272500ZS	+	AT1G19450			Major facilitator superfamily protein
C06	37920053	38020053	100001	ZS11.v0_TE_annot_1010493	37970053	0.065	0.374413	0.0791263	2.92e-06	qBN.C06.1	1	branch number	C06	37938308	37942818	BnaC06G0272600ZS	-	AT1G75210			HAD-superfamily hydrolase, subfamily IG, 5'-nucleotidase
C06	37920053	38020053	100001	ZS11.v0_TE_annot_1010493	37970053	0.065	0.374413	0.0791263	2.92e-06	qBN.C06.1	1	branch number	C06	37951442	37954062	BnaC06G0272800ZS	+	AT1G75200			flavodoxin family protein / radical SAM domain-containing protein
C06	37920053	38020053	100001	ZS11.v0_TE_annot_1010493	37970053	0.065	0.374413	0.0791263	2.92e-06	qBN.C06.1	1	branch number	C06	37957612	37959887	BnaC06G0272900ZS	+	AT1G75180	LDDH1	NULL	Erythronate-4-phosphate dehydrogenase family protein
C06	37920053	38020053	100001	ZS11.v0_TE_annot_1010493	37970053	0.065	0.374413	0.0791263	2.92e-06	qBN.C06.1	1	branch number	C06	37960466	37960729	BnaC06G0273000ZS	-	AT1G61570	TIM13	translocase of the inner mitochondrial membrane 13	NHL domain-containing protein
C06	37920053	38020053	100001	ZS11.v0_TE_annot_1010493	37970053	0.065	0.374413	0.0791263	2.92e-06	qBN.C06.1	1	branch number	C06	37988212	37991803	BnaC06G0273200ZS	-	AT1G75160	BDR9	Boundary of ROP domain9	Protein of unknown function (DUF620)
C06	37920053	38020053	100001	ZS11.v0_TE_annot_1010493	37970053	0.065	0.374413	0.0791263	2.92e-06	qBN.C06.1	1	branch number	C06	37997403	37999591	BnaC06G0273300ZS	+	AT1G75140			NULL
C06	37920053	38020053	100001	ZS11.v0_TE_annot_1010493	37970053	0.065	0.374413	0.0791263	2.92e-06	qBN.C06.1	1	branch number	C06	38000287	38000724	BnaC06G0273400ZS	+
C06	37920053	38020053	100001	ZS11.v0_TE_annot_1010493	37970053	0.065	0.374413	0.0791263	2.92e-06	qBN.C06.1	1	branch number	C06	38001387	38002944	BnaC06G0273500ZS	+	AT1G19360	RRA3	reduced residual arabinose 3	Nucleotide-diphospho-sugar transferase family protein
C06	37920053	38020053	100001	ZS11.v0_TE_annot_1010493	37970053	0.065	0.374413	0.0791263	2.92e-06	qBN.C06.1	1	branch number	C06	38003249	38005935	BnaC06G0273600ZS	+	AT1G75100	AUXILIN-LIKE6	AUXILIN-LIKE6	J-domain protein required for chloroplast accumulation response 1
C06	37920053	38020053	100001	ZS11.v0_TE_annot_1010493	37970053	0.065	0.374413	0.0791263	2.92e-06	qBN.C06.1	1	branch number	C06	38006752	38008308	BnaC06G0273700ZS	-	AT1G75080	BZR1	BRASSINAZOLE-RESISTANT 1	Brassinosteroid signalling positive regulator (BZR1) family protein
C06	37920053	38020053	100001	ZS11.v0_TE_annot_1010493	37970053	0.065	0.374413	0.0791263	2.92e-06	qBN.C06.1	1	branch number	C06	38009267	38010102	BnaC06G0273800ZS	-	AT1G75030	ATLP-3	thaumatin-like protein 3	thaumatin-like protein 3
C06	37920053	38020053	100001	ZS11.v0_TE_annot_1010493	37970053	0.065	0.374413	0.0791263	2.92e-06	qBN.C06.1	1	branch number	C06	37943756	37947343	BnaC06G0272700ZS	-	AT1G75210			HAD-superfamily hydrolase, subfamily IG, 5'-nucleotidase
C06	37920053	38020053	100001	ZS11.v0_TE_annot_1010493	37970053	0.065	0.374413	0.0791263	2.92e-06	qBN.C06.1	1	branch number	C06	37961176	37969339	BnaC06G0273100ZS	-	AT3G48110	EDD	NULL	glycine-tRNA ligases
C06	41170817	42659278	1488462	ZS11.v0_TE_annot_1015156	42658917	0.051	0.409359	0.0870177	3.32e-06	qBN.C06.2	15	branch number	C06	41175222	41177084	BnaC06G0307900ZS	-	AT3G29200	ATCM1	ARABIDOPSIS THALIANA CHORISMATE MUTASE 1	chorismate mutase 1
C06	41170817	42659278	1488462	ZS11.v0_TE_annot_1015156	42658917	0.051	0.409359	0.0870177	3.32e-06	qBN.C06.2	15	branch number	C06	41197357	41201985	BnaC06G0308000ZS	+	AT3G26744	ATICE1	A. THALIANA INDUCER OF CBP EXPRESSION 1	NULL
C06	41170817	42659278	1488462	ZS11.v0_TE_annot_1015156	42658917	0.051	0.409359	0.0870177	3.32e-06	qBN.C06.2	15	branch number	C06	41229796	41231192	BnaC06G0308200ZS	+	AT1G69295	PDCB4	plasmodesmata callose-binding protein 4	NIM1-interacting 3
C06	41170817	42659278	1488462	ZS11.v0_TE_annot_1015156	42658917	0.051	0.409359	0.0870177	3.32e-06	qBN.C06.2	15	branch number	C06	41234208	41235468	BnaC06G0308300ZS	-	AT1G69260	AFP1	ABI five binding protein	Nucleotide-diphospho-sugar transferases superfamily protein
C06	41170817	42659278	1488462	ZS11.v0_TE_annot_1015156	42658917	0.051	0.409359	0.0870177	3.32e-06	qBN.C06.2	15	branch number	C06	41244055	41244743	BnaC06G0308400ZS	-	AT1G55750			BSD domain (BTF2-like transcription factors, Synapse-associated proteins and DOS2-like proteins)
C06	41170817	42659278	1488462	ZS11.v0_TE_annot_1015156	42658917	0.051	0.409359	0.0870177	3.32e-06	qBN.C06.2	15	branch number	C06	41272387	41276707	BnaC06G0308500ZS	+	AT5G60910	AGL8	AGAMOUS-like 8	tubulin beta chain 3
C06	41170817	42659278	1488462	ZS11.v0_TE_annot_1015156	42658917	0.051	0.409359	0.0870177	3.32e-06	qBN.C06.2	15	branch number	C06	41277380	41278003	BnaC06G0308600ZS	-	AT5G38895			methyl-CPG-binding domain 3
C06	41170817	42659278	1488462	ZS11.v0_TE_annot_1015156	42658917	0.051	0.409359	0.0870177	3.32e-06	qBN.C06.2	15	branch number	C06	41280607	41280879	BnaC06G0308700ZS	-	AT1G69050			NULL
C06	41170817	42659278	1488462	ZS11.v0_TE_annot_1015156	42658917	0.051	0.409359	0.0870177	3.32e-06	qBN.C06.2	15	branch number	C06	41296888	41297480	BnaC06G0308750ZS	+	AT5G25980	BGLU37	BETA GLUCOSIDASE 37	S-adenosyl-L-methionine-dependent methyltransferases superfamily protein
C06	41170817	42659278	1488462	ZS11.v0_TE_annot_1015156	42658917	0.051	0.409359	0.0870177	3.32e-06	qBN.C06.2	15	branch number	C06	41299859	41300241	BnaC06G0308800ZS	+	AT1G68905			LRR and NB-ARC domains-containing disease resistance protein
C06	41170817	42659278	1488462	ZS11.v0_TE_annot_1015156	42658917	0.051	0.409359	0.0870177	3.32e-06	qBN.C06.2	15	branch number	C06	41307969	41314124	BnaC06G0308900ZS	-	AT1G68870	ATSOFL2	SOB FIVE-LIKE 2	NULL
C06	41170817	42659278	1488462	ZS11.v0_TE_annot_1015156	42658917	0.051	0.409359	0.0870177	3.32e-06	qBN.C06.2	15	branch number	C06	41324863	41326080	BnaC06G0309000ZS	-	AT1G29250	ALBA1	NULL	Alba DNA/RNA-binding protein
C06	41170817	42659278	1488462	ZS11.v0_TE_annot_1015156	42658917	0.051	0.409359	0.0870177	3.32e-06	qBN.C06.2	15	branch number	C06	41339417	41340859	BnaC06G0309100ZS	-	AT1G68850			calmodulin 1
C06	41170817	42659278	1488462	ZS11.v0_TE_annot_1015156	42658917	0.051	0.409359	0.0870177	3.32e-06	qBN.C06.2	15	branch number	C06	41376536	41378128	BnaC06G0309200ZS	-	AT1G68810	ABS5	ABNORMAL SHOOT 5	EF hand calcium-binding protein family
C06	41170817	42659278	1488462	ZS11.v0_TE_annot_1015156	42658917	0.051	0.409359	0.0870177	3.32e-06	qBN.C06.2	15	branch number	C06	41411089	41411310	BnaC06G0309300ZS	+
C06	41170817	42659278	1488462	ZS11.v0_TE_annot_1015156	42658917	0.051	0.409359	0.0870177	3.32e-06	qBN.C06.2	15	branch number	C06	41439915	41443502	BnaC06G0309500ZS	+	AT1G68740	PHO1;H1	NULL	RING/FYVE/PHD zinc finger superfamily protein
C06	41170817	42659278	1488462	ZS11.v0_TE_annot_1015156	42658917	0.051	0.409359	0.0870177	3.32e-06	qBN.C06.2	15	branch number	C06	41443754	41444038	BnaC06G0309600ZS	-	AT2G21640			NULL
C06	41170817	42659278	1488462	ZS11.v0_TE_annot_1015156	42658917	0.051	0.409359	0.0870177	3.32e-06	qBN.C06.2	15	branch number	C06	41449905	41450373	BnaC06G0309700ZS	+	AT1G68740	PHO1;H1	NULL	RING/FYVE/PHD zinc finger superfamily protein
C06	41170817	42659278	1488462	ZS11.v0_TE_annot_1015156	42658917	0.051	0.409359	0.0870177	3.32e-06	qBN.C06.2	15	branch number	C06	41450743	41451051	BnaC06G0309800ZS	-	AT2G21640			NULL
C06	41170817	42659278	1488462	ZS11.v0_TE_annot_1015156	42658917	0.051	0.409359	0.0870177	3.32e-06	qBN.C06.2	15	branch number	C06	41477268	41483044	BnaC06G0309900ZS	+	AT1G68710	ALA9	Aminophospholipid ATPase 9	ATPase E1-E2 type family protein / haloacid dehalogenase-like hydrolase family protein
C06	41170817	42659278	1488462	ZS11.v0_TE_annot_1015156	42658917	0.051	0.409359	0.0870177	3.32e-06	qBN.C06.2	15	branch number	C06	41482975	41483235	BnaC06G0310000ZS	-	AT1G68700			NULL
C06	41170817	42659278	1488462	ZS11.v0_TE_annot_1015156	42658917	0.051	0.409359	0.0870177	3.32e-06	qBN.C06.2	15	branch number	C06	41492068	41492301	BnaC06G0310200ZS	-	AT2G44830	AGC1-3	AGC VIIIa Kinase 1-3	Protein kinase superfamily protein
C06	41170817	42659278	1488462	ZS11.v0_TE_annot_1015156	42658917	0.051	0.409359	0.0870177	3.32e-06	qBN.C06.2	15	branch number	C06	41494084	41494437	BnaC06G0310300ZS	-	AT1G68680			NULL
C06	41170817	42659278	1488462	ZS11.v0_TE_annot_1015156	42658917	0.051	0.409359	0.0870177	3.32e-06	qBN.C06.2	15	branch number	C06	41494775	41495782	BnaC06G0310400ZS	+	AT1G68660	AtClpS1	NULL	Ribosomal protein L12/ ATP-dependent Clp protease adaptor protein ClpS family protein
C06	41170817	42659278	1488462	ZS11.v0_TE_annot_1015156	42658917	0.051	0.409359	0.0870177	3.32e-06	qBN.C06.2	15	branch number	C06	41497335	41498111	BnaC06G0310500ZS	-	AT1G68630			PLAC8 family protein
C06	41170817	42659278	1488462	ZS11.v0_TE_annot_1015156	42658917	0.051	0.409359	0.0870177	3.32e-06	qBN.C06.2	15	branch number	C06	41503029	41504018	BnaC06G0310600ZS	-	AT1G68620			alpha/beta-Hydrolases superfamily protein
C06	41170817	42659278	1488462	ZS11.v0_TE_annot_1015156	42658917	0.051	0.409359	0.0870177	3.32e-06	qBN.C06.2	15	branch number	C06	41508126	41508730	BnaC06G0310700ZS	+	AT1G68590	cS23z	Ribosomal Protein cS23z	Ribosomal protein PSRP-3/Ycf65
C06	41170817	42659278	1488462	ZS11.v0_TE_annot_1015156	42658917	0.051	0.409359	0.0870177	3.32e-06	qBN.C06.2	15	branch number	C06	41508869	41509429	BnaC06G0310800ZS	-	AT1G68585			Calcium-dependent lipid-binding (CaLB domain) family protein
C06	41170817	42659278	1488462	ZS11.v0_TE_annot_1015156	42658917	0.051	0.409359	0.0870177	3.32e-06	qBN.C06.2	15	branch number	C06	41510632	41511252	BnaC06G0310900ZS	-	AT1G68580			agenet domain-containing protein / bromo-adjacent homology (BAH) domain-containing protein
C06	41170817	42659278	1488462	ZS11.v0_TE_annot_1015156	42658917	0.051	0.409359	0.0870177	3.32e-06	qBN.C06.2	15	branch number	C06	41511281	41511568	BnaC06G0311000ZS	-	AT1G68580			agenet domain-containing protein / bromo-adjacent homology (BAH) domain-containing protein
C06	41170817	42659278	1488462	ZS11.v0_TE_annot_1015156	42658917	0.051	0.409359	0.0870177	3.32e-06	qBN.C06.2	15	branch number	C06	41511842	41512378	BnaC06G0311100ZS	-	AT1G68580			agenet domain-containing protein / bromo-adjacent homology (BAH) domain-containing protein
C06	41170817	42659278	1488462	ZS11.v0_TE_annot_1015156	42658917	0.051	0.409359	0.0870177	3.32e-06	qBN.C06.2	15	branch number	C06	41521057	41525722	BnaC06G0311200ZS	-	AT1G68570	AtNPF3.1	NULL	Major facilitator superfamily protein
C06	41170817	42659278	1488462	ZS11.v0_TE_annot_1015156	42658917	0.051	0.409359	0.0870177	3.32e-06	qBN.C06.2	15	branch number	C06	41583114	41583471	BnaC06G0311400ZS	+	AT1G25472
C06	41170817	42659278	1488462	ZS11.v0_TE_annot_1015156	42658917	0.051	0.409359	0.0870177	3.32e-06	qBN.C06.2	15	branch number	C06	41583592	41584539	BnaC06G0311500ZS	+	AT1G68550	CRF10	cytokinin response factor 10	NULL
C06	41170817	42659278	1488462	ZS11.v0_TE_annot_1015156	42658917	0.051	0.409359	0.0870177	3.32e-06	qBN.C06.2	15	branch number	C06	41586115	41586396	BnaC06G0311600ZS	-	AT1G68540	CCRL6	cinnamoyl coA reductase-like 6	heat shock transcription factor A8
C06	41170817	42659278	1488462	ZS11.v0_TE_annot_1015156	42658917	0.051	0.409359	0.0870177	3.32e-06	qBN.C06.2	15	branch number	C06	41609469	41611398	BnaC06G0311800ZS	-	ATMG00750	ORF119	NULL	NULL
C06	41170817	42659278	1488462	ZS11.v0_TE_annot_1015156	42658917	0.051	0.409359	0.0870177	3.32e-06	qBN.C06.2	15	branch number	C06	41612178	41612477	BnaC06G0311900ZS	+
C06	41170817	42659278	1488462	ZS11.v0_TE_annot_1015156	42658917	0.051	0.409359	0.0870177	3.32e-06	qBN.C06.2	15	branch number	C06	41664896	41666349	BnaC06G0312000ZS	+	AT1G68520	BBX14	B-box domain protein 14	flavin-binding, kelch repeat, f box 1
C06	41170817	42659278	1488462	ZS11.v0_TE_annot_1015156	42658917	0.051	0.409359	0.0870177	3.32e-06	qBN.C06.2	15	branch number	C06	41681571	41682458	BnaC06G0312100ZS	-	AT1G68490			RING/FYVE/PHD zinc finger superfamily protein
C06	41170817	42659278	1488462	ZS11.v0_TE_annot_1015156	42658917	0.051	0.409359	0.0870177	3.32e-06	qBN.C06.2	15	branch number	C06	41695020	41696018	BnaC06G0312200ZS	+	AT1G68460	ATIPT1	Arabidopsis thaliana isopentenyltransferase 1	S-adenosyl-L-methionine-dependent methyltransferases superfamily protein
C06	41170817	42659278	1488462	ZS11.v0_TE_annot_1015156	42658917	0.051	0.409359	0.0870177	3.32e-06	qBN.C06.2	15	branch number	C06	41702697	41703128	BnaC06G0312300ZS	+	AT1G68430			nodulin MtN21 /EamA-like transporter family protein
C06	41170817	42659278	1488462	ZS11.v0_TE_annot_1015156	42658917	0.051	0.409359	0.0870177	3.32e-06	qBN.C06.2	15	branch number	C06	41731606	41732103	BnaC06G0312500ZS	-	AT1G68350			FAD-binding Berberine family protein
C06	41170817	42659278	1488462	ZS11.v0_TE_annot_1015156	42658917	0.051	0.409359	0.0870177	3.32e-06	qBN.C06.2	15	branch number	C06	41733704	41734445	BnaC06G0312600ZS	+	AT1G25370			Protein of unknown function (DUF1639)
C06	41170817	42659278	1488462	ZS11.v0_TE_annot_1015156	42658917	0.051	0.409359	0.0870177	3.32e-06	qBN.C06.2	15	branch number	C06	41743848	41746084	BnaC06G0312700ZS	-
C06	41170817	42659278	1488462	ZS11.v0_TE_annot_1015156	42658917	0.051	0.409359	0.0870177	3.32e-06	qBN.C06.2	15	branch number	C06	41751057	41751857	BnaC06G0312900ZS	-	AT1G68330			jasmonate-zim-domain protein 4
C06	41170817	42659278	1488462	ZS11.v0_TE_annot_1015156	42658917	0.051	0.409359	0.0870177	3.32e-06	qBN.C06.2	15	branch number	C06	41767041	41768045	BnaC06G0313000ZS	+
C06	41170817	42659278	1488462	ZS11.v0_TE_annot_1015156	42658917	0.051	0.409359	0.0870177	3.32e-06	qBN.C06.2	15	branch number	C06	41780575	41781414	BnaC06G0313100ZS	+	AT5G46290	KAS1	KETOACYL-ACP SYNTHASE 1	nudix hydrolase homolog 2
C06	41170817	42659278	1488462	ZS11.v0_TE_annot_1015156	42658917	0.051	0.409359	0.0870177	3.32e-06	qBN.C06.2	15	branch number	C06	41783468	41784308	BnaC06G0313200ZS	-	AT1G14750	SDS	SOLO DANCERS	Cyclin family protein
C06	41170817	42659278	1488462	ZS11.v0_TE_annot_1015156	42658917	0.051	0.409359	0.0870177	3.32e-06	qBN.C06.2	15	branch number	C06	41787276	41787927	BnaC06G0313300ZS	-	AT2G47190	ATMYB2	MYB DOMAIN PROTEIN 2	myb domain protein 2
C06	41170817	42659278	1488462	ZS11.v0_TE_annot_1015156	42658917	0.051	0.409359	0.0870177	3.32e-06	qBN.C06.2	15	branch number	C06	41791784	41792931	BnaC06G0313400ZS	-	AT1G68310	AE7	AS1/2 ENHANCER7	S-adenosyl-L-methionine-dependent methyltransferases superfamily protein
C06	41170817	42659278	1488462	ZS11.v0_TE_annot_1015156	42658917	0.051	0.409359	0.0870177	3.32e-06	qBN.C06.2	15	branch number	C06	41826922	41827840	BnaC06G0313500ZS	+	AT1G10730	AP1M1	adaptor protein-1 mu-adaptin 1	NULL
C06	41170817	42659278	1488462	ZS11.v0_TE_annot_1015156	42658917	0.051	0.409359	0.0870177	3.32e-06	qBN.C06.2	15	branch number	C06	41870326	41871455	BnaC06G0313800ZS	-	AT1G68200	AtC3H15	NULL	Calcium-dependent lipid-binding (CaLB domain) family protein
C06	41170817	42659278	1488462	ZS11.v0_TE_annot_1015156	42658917	0.051	0.409359	0.0870177	3.32e-06	qBN.C06.2	15	branch number	C06	41872887	41874138	BnaC06G0313900ZS	-	AT1G68190	BBX27	B-box domain protein 27	Pentatricopeptide repeat (PPR) superfamily protein
C06	41170817	42659278	1488462	ZS11.v0_TE_annot_1015156	42658917	0.051	0.409359	0.0870177	3.32e-06	qBN.C06.2	15	branch number	C06	41874249	41876818	BnaC06G0314000ZS	-	AT1G68185			Disease resistance protein (TIR-NBS-LRR class) family
C06	41170817	42659278	1488462	ZS11.v0_TE_annot_1015156	42658917	0.051	0.409359	0.0870177	3.32e-06	qBN.C06.2	15	branch number	C06	41885339	41885950	BnaC06G0314100ZS	+	AT5G43690			Auxin-responsive GH3 family protein
C06	41170817	42659278	1488462	ZS11.v0_TE_annot_1015156	42658917	0.051	0.409359	0.0870177	3.32e-06	qBN.C06.2	15	branch number	C06	41886008	41886319	BnaC06G0314200ZS	+	AT5G43690			Auxin-responsive GH3 family protein
C06	41170817	42659278	1488462	ZS11.v0_TE_annot_1015156	42658917	0.051	0.409359	0.0870177	3.32e-06	qBN.C06.2	15	branch number	C06	41888161	41888616	BnaC06G0314300ZS	-	AT1G68180	BTL15	BCA2 zinc finger ATL 15	FAD-binding Berberine family protein
C06	41170817	42659278	1488462	ZS11.v0_TE_annot_1015156	42658917	0.051	0.409359	0.0870177	3.32e-06	qBN.C06.2	15	branch number	C06	41897475	41899240	BnaC06G0314400ZS	+	AT1G68160			RNA helicase family protein
C06	41170817	42659278	1488462	ZS11.v0_TE_annot_1015156	42658917	0.051	0.409359	0.0870177	3.32e-06	qBN.C06.2	15	branch number	C06	41922481	41924408	BnaC06G0314500ZS	-	AT1G68130	AtIDD14	indeterminate(ID)-domain 14	AMP-dependent synthetase and ligase family protein
C06	41170817	42659278	1488462	ZS11.v0_TE_annot_1015156	42658917	0.051	0.409359	0.0870177	3.32e-06	qBN.C06.2	15	branch number	C06	41969070	41971451	BnaC06G0314600ZS	-	AT1G68100	IAR1	IAA-ALANINE RESISTANT 1	Protein of unknown function (DUF1639)
C06	41170817	42659278	1488462	ZS11.v0_TE_annot_1015156	42658917	0.051	0.409359	0.0870177	3.32e-06	qBN.C06.2	15	branch number	C06	41971868	41973411	BnaC06G0314700ZS	+	AT1G68080			Protein of unknown function (DUF59)
C06	41170817	42659278	1488462	ZS11.v0_TE_annot_1015156	42658917	0.051	0.409359	0.0870177	3.32e-06	qBN.C06.2	15	branch number	C06	41976080	41979444	BnaC06G0314800ZS	+	AT1G68060	ATMAP70-1	microtubule-associated proteins 70-1	Myosin family protein with Dil domain
C06	41170817	42659278	1488462	ZS11.v0_TE_annot_1015156	42658917	0.051	0.409359	0.0870177	3.32e-06	qBN.C06.2	15	branch number	C06	41979861	41983245	BnaC06G0314900ZS	-	AT1G68020	ATTPS6	NULL	NULL
C06	41170817	42659278	1488462	ZS11.v0_TE_annot_1015156	42658917	0.051	0.409359	0.0870177	3.32e-06	qBN.C06.2	15	branch number	C06	42000156	42002283	BnaC06G0315000ZS	-	AT1G68010	ATHPR1	NULL	Protein of unknown function (DUF3755)
C06	41170817	42659278	1488462	ZS11.v0_TE_annot_1015156	42658917	0.051	0.409359	0.0870177	3.32e-06	qBN.C06.2	15	branch number	C06	42002938	42004305	BnaC06G0315100ZS	-	AT1G68000	ATPIS	PHOSPHATIDYLINOSITOL SYNTHASE	Thioesterase superfamily protein
C06	41170817	42659278	1488462	ZS11.v0_TE_annot_1015156	42658917	0.051	0.409359	0.0870177	3.32e-06	qBN.C06.2	15	branch number	C06	42009475	42009759	BnaC06G0315200ZS	+
C06	41170817	42659278	1488462	ZS11.v0_TE_annot_1015156	42658917	0.051	0.409359	0.0870177	3.32e-06	qBN.C06.2	15	branch number	C06	42075408	42081103	BnaC06G0315300ZS	+	AT3G45140	ATLOX2	ARABIODOPSIS THALIANA LIPOXYGENASE 2	lipoxygenase 2
C06	41170817	42659278	1488462	ZS11.v0_TE_annot_1015156	42658917	0.051	0.409359	0.0870177	3.32e-06	qBN.C06.2	15	branch number	C06	42082166	42082330	BnaC06G0315400ZS	-	AT5G27770	eL22y	Ribosomal Protein eL22y	Integrase-type DNA-binding superfamily protein
C06	41170817	42659278	1488462	ZS11.v0_TE_annot_1015156	42658917	0.051	0.409359	0.0870177	3.32e-06	qBN.C06.2	15	branch number	C06	42086400	42086762	BnaC06G0315500ZS	-
C06	41170817	42659278	1488462	ZS11.v0_TE_annot_1015156	42658917	0.051	0.409359	0.0870177	3.32e-06	qBN.C06.2	15	branch number	C06	42163877	42165188	BnaC06G0315800ZS	+	AT3G45140	ATLOX2	ARABIODOPSIS THALIANA LIPOXYGENASE 2	lipoxygenase 2
C06	41170817	42659278	1488462	ZS11.v0_TE_annot_1015156	42658917	0.051	0.409359	0.0870177	3.32e-06	qBN.C06.2	15	branch number	C06	42166506	42167796	BnaC06G0315900ZS	-	AT1G29250	ALBA1	NULL	Alba DNA/RNA-binding protein
C06	41170817	42659278	1488462	ZS11.v0_TE_annot_1015156	42658917	0.051	0.409359	0.0870177	3.32e-06	qBN.C06.2	15	branch number	C06	42175077	42176576	BnaC06G0316000ZS	-	AT2G41460	ARP	apurinic endonuclease-redox protein	apurinic endonuclease-redox protein
C06	41170817	42659278	1488462	ZS11.v0_TE_annot_1015156	42658917	0.051	0.409359	0.0870177	3.32e-06	qBN.C06.2	15	branch number	C06	42176661	42177246	BnaC06G0316100ZS	-
C06	41170817	42659278	1488462	ZS11.v0_TE_annot_1015156	42658917	0.051	0.409359	0.0870177	3.32e-06	qBN.C06.2	15	branch number	C06	42193863	42194433	BnaC06G0316200ZS	+	AT2G37890			Mitochondrial substrate carrier family protein
C06	41170817	42659278	1488462	ZS11.v0_TE_annot_1015156	42658917	0.051	0.409359	0.0870177	3.32e-06	qBN.C06.2	15	branch number	C06	42196733	42198339	BnaC06G0316300ZS	+	AT3G45140	ATLOX2	ARABIODOPSIS THALIANA LIPOXYGENASE 2	lipoxygenase 2
C06	41170817	42659278	1488462	ZS11.v0_TE_annot_1015156	42658917	0.051	0.409359	0.0870177	3.32e-06	qBN.C06.2	15	branch number	C06	42201625	42202349	BnaC06G0316400ZS	+	AT1G17800	AtENODL22	NULL	early nodulin-like protein 22
C06	41170817	42659278	1488462	ZS11.v0_TE_annot_1015156	42658917	0.051	0.409359	0.0870177	3.32e-06	qBN.C06.2	15	branch number	C06	42208669	42212391	BnaC06G0316600ZS	+	AT1G67930	COG5	Conserved Oligomeric Golgi Complex 5	WRKY DNA-binding protein 9
C06	41170817	42659278	1488462	ZS11.v0_TE_annot_1015156	42658917	0.051	0.409359	0.0870177	3.32e-06	qBN.C06.2	15	branch number	C06	42212737	42212937	BnaC06G0316700ZS	-	AT1G24600			Auxin-responsive GH3 family protein
C06	41170817	42659278	1488462	ZS11.v0_TE_annot_1015156	42658917	0.051	0.409359	0.0870177	3.32e-06	qBN.C06.2	15	branch number	C06	42234329	42237488	BnaC06G0316900ZS	-	AT1G67900	NPY8	NULL	myb domain protein 62
C06	41170817	42659278	1488462	ZS11.v0_TE_annot_1015156	42658917	0.051	0.409359	0.0870177	3.32e-06	qBN.C06.2	15	branch number	C06	42255191	42255481	BnaC06G0317000ZS	+
C06	41170817	42659278	1488462	ZS11.v0_TE_annot_1015156	42658917	0.051	0.409359	0.0870177	3.32e-06	qBN.C06.2	15	branch number	C06	42255497	42255813	BnaC06G0317100ZS	+
C06	41170817	42659278	1488462	ZS11.v0_TE_annot_1015156	42658917	0.051	0.409359	0.0870177	3.32e-06	qBN.C06.2	15	branch number	C06	42257929	42259371	BnaC06G0317200ZS	+	AT1G67880			B-box zinc finger family protein
C06	41170817	42659278	1488462	ZS11.v0_TE_annot_1015156	42658917	0.051	0.409359	0.0870177	3.32e-06	qBN.C06.2	15	branch number	C06	42266848	42268124	BnaC06G0317300ZS	+	AT1G36240	eL30z	Ribosomal Protein eL30z	Ribosomal protein L7Ae/L30e/S12e/Gadd45 family protein
C06	41170817	42659278	1488462	ZS11.v0_TE_annot_1015156	42658917	0.051	0.409359	0.0870177	3.32e-06	qBN.C06.2	15	branch number	C06	42287983	42288228	BnaC06G0317400ZS	+
C06	41170817	42659278	1488462	ZS11.v0_TE_annot_1015156	42658917	0.051	0.409359	0.0870177	3.32e-06	qBN.C06.2	15	branch number	C06	42288235	42289807	BnaC06G0317500ZS	+
C06	41170817	42659278	1488462	ZS11.v0_TE_annot_1015156	42658917	0.051	0.409359	0.0870177	3.32e-06	qBN.C06.2	15	branch number	C06	42291806	42292492	BnaC06G0317600ZS	-
C06	41170817	42659278	1488462	ZS11.v0_TE_annot_1015156	42658917	0.051	0.409359	0.0870177	3.32e-06	qBN.C06.2	15	branch number	C06	42296500	42298123	BnaC06G0317700ZS	-
C06	41170817	42659278	1488462	ZS11.v0_TE_annot_1015156	42658917	0.051	0.409359	0.0870177	3.32e-06	qBN.C06.2	15	branch number	C06	42317532	42318923	BnaC06G0317800ZS	+	AT1G67870			Thioesterase superfamily protein
C06	41170817	42659278	1488462	ZS11.v0_TE_annot_1015156	42658917	0.051	0.409359	0.0870177	3.32e-06	qBN.C06.2	15	branch number	C06	42338682	42341942	BnaC06G0317900ZS	-	AT1G67850			Protein of unknown function (DUF707)
C06	41170817	42659278	1488462	ZS11.v0_TE_annot_1015156	42658917	0.051	0.409359	0.0870177	3.32e-06	qBN.C06.2	15	branch number	C06	42345583	42348330	BnaC06G0318000ZS	-	AT1G67840	CSK	chloroplast sensor kinase	chloroplast sensor kinase
C06	41170817	42659278	1488462	ZS11.v0_TE_annot_1015156	42658917	0.051	0.409359	0.0870177	3.32e-06	qBN.C06.2	15	branch number	C06	42366763	42367364	BnaC06G0318200ZS	+	AT1G67785			OxaA/YidC-like membrane insertion protein
C06	41170817	42659278	1488462	ZS11.v0_TE_annot_1015156	42658917	0.051	0.409359	0.0870177	3.32e-06	qBN.C06.2	15	branch number	C06	42387890	42388513	BnaC06G0318300ZS	+
C06	41170817	42659278	1488462	ZS11.v0_TE_annot_1015156	42658917	0.051	0.409359	0.0870177	3.32e-06	qBN.C06.2	15	branch number	C06	42395702	42397625	BnaC06G0318400ZS	-
C06	41170817	42659278	1488462	ZS11.v0_TE_annot_1015156	42658917	0.051	0.409359	0.0870177	3.32e-06	qBN.C06.2	15	branch number	C06	42431794	42433297	BnaC06G0318700ZS	+	AT1G67750			Pectate lyase family protein
C06	41170817	42659278	1488462	ZS11.v0_TE_annot_1015156	42658917	0.051	0.409359	0.0870177	3.32e-06	qBN.C06.2	15	branch number	C06	42436454	42437224	BnaC06G0318800ZS	+	AT1G67740	PSBY	photosystem II BY	photosystem II BY
C06	41170817	42659278	1488462	ZS11.v0_TE_annot_1015156	42658917	0.051	0.409359	0.0870177	3.32e-06	qBN.C06.2	15	branch number	C06	42474970	42476779	BnaC06G0318900ZS	+	AT1G67710	ARR11	response regulator 11	response regulator 11
C06	41170817	42659278	1488462	ZS11.v0_TE_annot_1015156	42658917	0.051	0.409359	0.0870177	3.32e-06	qBN.C06.2	15	branch number	C06	42477582	42478583	BnaC06G0319000ZS	-	AT1G67700	HHL1	HYPERSENSITIVE TO HIGH LIGHT 1	NULL
C06	41170817	42659278	1488462	ZS11.v0_TE_annot_1015156	42658917	0.051	0.409359	0.0870177	3.32e-06	qBN.C06.2	15	branch number	C06	42479050	42483444	BnaC06G0319100ZS	-	AT1G67690	PSPM3	plant-specific protein of M3 family	Zincin-like metalloproteases family protein
C06	41170817	42659278	1488462	ZS11.v0_TE_annot_1015156	42658917	0.051	0.409359	0.0870177	3.32e-06	qBN.C06.2	15	branch number	C06	42485465	42486385	BnaC06G0319300ZS	+	AT1G67680			SRP72 RNA-binding domain
C06	41170817	42659278	1488462	ZS11.v0_TE_annot_1015156	42658917	0.051	0.409359	0.0870177	3.32e-06	qBN.C06.2	15	branch number	C06	42488992	42492286	BnaC06G0319400ZS	-	AT1G67570			Protein of unknown function (DUF3537)
C06	41170817	42659278	1488462	ZS11.v0_TE_annot_1015156	42658917	0.051	0.409359	0.0870177	3.32e-06	qBN.C06.2	15	branch number	C06	42503677	42505953	BnaC06G0319500ZS	+	AT4G05410	YAO	YAOZHE	Transducin/WD40 repeat-like superfamily protein
C06	41170817	42659278	1488462	ZS11.v0_TE_annot_1015156	42658917	0.051	0.409359	0.0870177	3.32e-06	qBN.C06.2	15	branch number	C06	42521270	42522349	BnaC06G0319700ZS	-	AT1G71940			SNARE associated Golgi protein family
C06	41170817	42659278	1488462	ZS11.v0_TE_annot_1015156	42658917	0.051	0.409359	0.0870177	3.32e-06	qBN.C06.2	15	branch number	C06	42535948	42540151	BnaC06G0319800ZS	-	AT1G66050	ORTH5	ORTHRUS 5	Zinc finger (C3HC4-type RING finger) family protein
C06	41170817	42659278	1488462	ZS11.v0_TE_annot_1015156	42658917	0.051	0.409359	0.0870177	3.32e-06	qBN.C06.2	15	branch number	C06	42544173	42545140	BnaC06G0319900ZS	-
C06	41170817	42659278	1488462	ZS11.v0_TE_annot_1015156	42658917	0.051	0.409359	0.0870177	3.32e-06	qBN.C06.2	15	branch number	C06	42557197	42557799	BnaC06G0320000ZS	-	AT4G38940			Galactose oxidase/kelch repeat superfamily protein
C06	41170817	42659278	1488462	ZS11.v0_TE_annot_1015156	42658917	0.051	0.409359	0.0870177	3.32e-06	qBN.C06.2	15	branch number	C06	42571229	42577388	BnaC06G0320200ZS	+	AT1G67490	GCS1	glucosidase 1	Plant self-incompatibility protein S1 family
C06	41170817	42659278	1488462	ZS11.v0_TE_annot_1015156	42658917	0.051	0.409359	0.0870177	3.32e-06	qBN.C06.2	15	branch number	C06	42578012	42578242	BnaC06G0320300ZS	-	AT2G14247			60S acidic ribosomal protein family
C06	41170817	42659278	1488462	ZS11.v0_TE_annot_1015156	42658917	0.051	0.409359	0.0870177	3.32e-06	qBN.C06.2	15	branch number	C06	42579318	42580470	BnaC06G0320400ZS	-	AT1G67430	uL22y	Ribosomal Protein uL22y	Plant invertase/pectin methylesterase inhibitor superfamily protein
C06	41170817	42659278	1488462	ZS11.v0_TE_annot_1015156	42658917	0.051	0.409359	0.0870177	3.32e-06	qBN.C06.2	15	branch number	C06	42582432	42587889	BnaC06G0320500ZS	-	AT1G67420			P-glycoprotein 12
C06	41170817	42659278	1488462	ZS11.v0_TE_annot_1015156	42658917	0.051	0.409359	0.0870177	3.32e-06	qBN.C06.2	15	branch number	C06	42599401	42604498	BnaC06G0320700ZS	+	AT1G67370	ASY1	ASYNAPTIC 1	DNA-binding HORMA family protein
C06	41170817	42659278	1488462	ZS11.v0_TE_annot_1015156	42658917	0.051	0.409359	0.0870177	3.32e-06	qBN.C06.2	15	branch number	C06	42617661	42618450	BnaC06G0320800ZS	+	AT1G67360	LDAP1	LD-associated protein 1	Rubber elongation factor protein (REF)
C06	41170817	42659278	1488462	ZS11.v0_TE_annot_1015156	42658917	0.051	0.409359	0.0870177	3.32e-06	qBN.C06.2	15	branch number	C06	42648683	42656251	BnaC06G0320900ZS	-
C06	41170817	42659278	1488462	ZS11.v0_TE_annot_1015156	42658917	0.051	0.409359	0.0870177	3.32e-06	qBN.C06.2	15	branch number	C06	41205125	41207134	BnaC06G0308100ZS	+	AT1G69310	ATWRKY57	NULL	WRKY DNA-binding protein 57
C06	41170817	42659278	1488462	ZS11.v0_TE_annot_1015156	42658917	0.051	0.409359	0.0870177	3.32e-06	qBN.C06.2	15	branch number	C06	41483651	41487279	BnaC06G0310100ZS	-	AT1G68690	AtPERK9	proline-rich extensin-like receptor kinase 9	Protein kinase superfamily protein
C06	41170817	42659278	1488462	ZS11.v0_TE_annot_1015156	42658917	0.051	0.409359	0.0870177	3.32e-06	qBN.C06.2	15	branch number	C06	41563415	41567608	BnaC06G0311300ZS	+	AT1G68560	ATXYL1	ALPHA-XYLOSIDASE 1	alpha-xylosidase 1
C06	41170817	42659278	1488462	ZS11.v0_TE_annot_1015156	42658917	0.051	0.409359	0.0870177	3.32e-06	qBN.C06.2	15	branch number	C06	41598303	41599004	BnaC06G0311700ZS	-
C06	41170817	42659278	1488462	ZS11.v0_TE_annot_1015156	42658917	0.051	0.409359	0.0870177	3.32e-06	qBN.C06.2	15	branch number	C06	41728509	41731150	BnaC06G0312400ZS	-
C06	41170817	42659278	1488462	ZS11.v0_TE_annot_1015156	42658917	0.051	0.409359	0.0870177	3.32e-06	qBN.C06.2	15	branch number	C06	41746136	41746743	BnaC06G0312800ZS	-	AT2G30550	DALL3	DAD1-Like Lipase 3	alpha/beta-Hydrolases superfamily protein
C06	41170817	42659278	1488462	ZS11.v0_TE_annot_1015156	42658917	0.051	0.409359	0.0870177	3.32e-06	qBN.C06.2	15	branch number	C06	41841599	41845351	BnaC06G0313600ZS	+	AT1G68250			NULL
C06	41170817	42659278	1488462	ZS11.v0_TE_annot_1015156	42658917	0.051	0.409359	0.0870177	3.32e-06	qBN.C06.2	15	branch number	C06	41860759	41862377	BnaC06G0313700ZS	+	AT1G68250			NULL
C06	41170817	42659278	1488462	ZS11.v0_TE_annot_1015156	42658917	0.051	0.409359	0.0870177	3.32e-06	qBN.C06.2	15	branch number	C06	42089327	42096271	BnaC06G0315600ZS	+	AT3G45140	ATLOX2	ARABIODOPSIS THALIANA LIPOXYGENASE 2	lipoxygenase 2
C06	41170817	42659278	1488462	ZS11.v0_TE_annot_1015156	42658917	0.051	0.409359	0.0870177	3.32e-06	qBN.C06.2	15	branch number	C06	42142647	42163724	BnaC06G0315700ZS	+	AT3G45140	ATLOX2	ARABIODOPSIS THALIANA LIPOXYGENASE 2	lipoxygenase 2
C06	41170817	42659278	1488462	ZS11.v0_TE_annot_1015156	42658917	0.051	0.409359	0.0870177	3.32e-06	qBN.C06.2	15	branch number	C06	42216909	42230923	BnaC06G0316800ZS	+	AT1G67910			NULL
C06	41170817	42659278	1488462	ZS11.v0_TE_annot_1015156	42658917	0.051	0.409359	0.0870177	3.32e-06	qBN.C06.2	15	branch number	C06	42349686	42359987	BnaC06G0318100ZS	+	AT1G71390	AtRLP11	receptor like protein 11	RNA helicase family protein
C06	41170817	42659278	1488462	ZS11.v0_TE_annot_1015156	42658917	0.051	0.409359	0.0870177	3.32e-06	qBN.C06.2	15	branch number	C06	42398815	42407208	BnaC06G0318500ZS	+	AT1G24510	CCT5	Chaperonin containing T-complex polypeptide-1 subunit 5	TCP-1/cpn60 chaperonin family protein
C06	41170817	42659278	1488462	ZS11.v0_TE_annot_1015156	42658917	0.051	0.409359	0.0870177	3.32e-06	qBN.C06.2	15	branch number	C06	42416133	42418297	BnaC06G0318600ZS	+	AT3G26100			Regulator of chromosome condensation (RCC1) family protein
C06	41170817	42659278	1488462	ZS11.v0_TE_annot_1015156	42658917	0.051	0.409359	0.0870177	3.32e-06	qBN.C06.2	15	branch number	C06	42483709	42485346	BnaC06G0319200ZS	+	AT1G67680			SRP72 RNA-binding domain
C06	41170817	42659278	1488462	ZS11.v0_TE_annot_1015156	42658917	0.051	0.409359	0.0870177	3.32e-06	qBN.C06.2	15	branch number	C06	42514995	42520684	BnaC06G0319600ZS	-	AT1G67560	ATLOX6	Arabidopsis thaliana lipoxygenase 6	PLAT/LH2 domain-containing lipoxygenase family protein
C06	41170817	42659278	1488462	ZS11.v0_TE_annot_1015156	42658917	0.051	0.409359	0.0870177	3.32e-06	qBN.C06.2	15	branch number	C06	42560174	42568933	BnaC06G0320100ZS	+	AT1G67500	ATREV3	recovery protein 3	Plant self-incompatibility protein S1 family
C06	41170817	42659278	1488462	ZS11.v0_TE_annot_1015156	42658917	0.051	0.409359	0.0870177	3.32e-06	qBN.C06.2	15	branch number	C06	41414467	41421186	BnaC06G0309400ZS	+	AT1G68750	ATPPC4	phosphoenolpyruvate carboxylase 4	phosphoenolpyruvate carboxylase 4
C06	41170817	42659278	1488462	ZS11.v0_TE_annot_1015156	42658917	0.051	0.409359	0.0870177	3.32e-06	qBN.C06.2	15	branch number	C06	42202690	42208156	BnaC06G0316500ZS	-	AT1G67960	POD1	POLLEN DEFECTIVE IN GUIDANCE 1	ADPGLC-PPase large subunit
C06	41170817	42659278	1488462	ZS11.v0_TE_annot_1015156	42658917	0.051	0.409359	0.0870177	3.32e-06	qBN.C06.2	15	branch number	C06	42597532	42599265	BnaC06G0320600ZS	+	AT1G67410			dsRNA-binding protein 3
A08	16105581	16305429	199849	ZS11.v0_TE_annot_460397	16263741	0.236	-0.177644	0.0293357	2.8e-09	qPAC.A08.1	8	Palmitic acid conetnt (C16:0)	A08	16110356	16112743	BnaA08G0100700ZS	-	AT4G16620	UMAMIT8	Usually multiple acids move in and out Transporters 8	nodulin MtN21 /EamA-like transporter family protein
A08	16105581	16305429	199849	ZS11.v0_TE_annot_460397	16263741	0.236	-0.177644	0.0293357	2.8e-09	qPAC.A08.1	8	Palmitic acid conetnt (C16:0)	A08	16126678	16126854	BnaA08G0100900ZS	-
A08	16105581	16305429	199849	ZS11.v0_TE_annot_460397	16263741	0.236	-0.177644	0.0293357	2.8e-09	qPAC.A08.1	8	Palmitic acid conetnt (C16:0)	A08	16127965	16131175	BnaA08G0101000ZS	+	AT4G16650			O-fucosyltransferase family protein
A08	16105581	16305429	199849	ZS11.v0_TE_annot_460397	16263741	0.236	-0.177644	0.0293357	2.8e-09	qPAC.A08.1	8	Palmitic acid conetnt (C16:0)	A08	16131474	16132609	BnaA08G0101100ZS	-	AT4G16690	ATMES16	ARABIDOPSIS THALIANA METHYL ESTERASE 16	methyl esterase 16
A08	16105581	16305429	199849	ZS11.v0_TE_annot_460397	16263741	0.236	-0.177644	0.0293357	2.8e-09	qPAC.A08.1	8	Palmitic acid conetnt (C16:0)	A08	16135193	16136197	BnaA08G0101200ZS	-	AT4G16720	eL15z	Ribosomal Protein eL15z	Ribosomal protein L23/L15e family protein
A08	16105581	16305429	199849	ZS11.v0_TE_annot_460397	16263741	0.236	-0.177644	0.0293357	2.8e-09	qPAC.A08.1	8	Palmitic acid conetnt (C16:0)	A08	16138344	16141778	BnaA08G0101300ZS	-	AT4G29440	ISTL4	IST1-LIKE 4	Regulator of Vps4 activity in the MVB pathway protein
A08	16105581	16305429	199849	ZS11.v0_TE_annot_460397	16263741	0.236	-0.177644	0.0293357	2.8e-09	qPAC.A08.1	8	Palmitic acid conetnt (C16:0)	A08	16143518	16145518	BnaA08G0101400ZS	-	AT3G57290	ATEIF3E-1	NULL	eukaryotic translation initiation factor 3E
A08	16105581	16305429	199849	ZS11.v0_TE_annot_460397	16263741	0.236	-0.177644	0.0293357	2.8e-09	qPAC.A08.1	8	Palmitic acid conetnt (C16:0)	A08	16147698	16147856	BnaA08G0101500ZS	+
A08	16105581	16305429	199849	ZS11.v0_TE_annot_460397	16263741	0.236	-0.177644	0.0293357	2.8e-09	qPAC.A08.1	8	Palmitic acid conetnt (C16:0)	A08	16159083	16163554	BnaA08G0101600ZS	+	AT4G16740	ATTPS03	terpene synthase 03	terpene synthase 03
A08	16105581	16305429	199849	ZS11.v0_TE_annot_460397	16263741	0.236	-0.177644	0.0293357	2.8e-09	qPAC.A08.1	8	Palmitic acid conetnt (C16:0)	A08	16175277	16177332	BnaA08G0101700ZS	-	AT4G16770			D111/G-patch domain-containing protein
A08	16105581	16305429	199849	ZS11.v0_TE_annot_460397	16263741	0.236	-0.177644	0.0293357	2.8e-09	qPAC.A08.1	8	Palmitic acid conetnt (C16:0)	A08	16190100	16191362	BnaA08G0101800ZS	-	AT4G16790			hydroxyproline-rich glycoprotein family protein
A08	16105581	16305429	199849	ZS11.v0_TE_annot_460397	16263741	0.236	-0.177644	0.0293357	2.8e-09	qPAC.A08.1	8	Palmitic acid conetnt (C16:0)	A08	16195338	16199778	BnaA08G0101900ZS	-	AT4G16807			NULL
A08	16105581	16305429	199849	ZS11.v0_TE_annot_460397	16263741	0.236	-0.177644	0.0293357	2.8e-09	qPAC.A08.1	8	Palmitic acid conetnt (C16:0)	A08	16213808	16216269	BnaA08G0102000ZS	-	AT4G16845	VRN2	REDUCED VERNALIZATION RESPONSE 2	non-specific phospholipase C5
A08	16105581	16305429	199849	ZS11.v0_TE_annot_460397	16263741	0.236	-0.177644	0.0293357	2.8e-09	qPAC.A08.1	8	Palmitic acid conetnt (C16:0)	A08	16220427	16220723	BnaA08G0102100ZS	+	AT4G16840			NULL
A08	16105581	16305429	199849	ZS11.v0_TE_annot_460397	16263741	0.236	-0.177644	0.0293357	2.8e-09	qPAC.A08.1	8	Palmitic acid conetnt (C16:0)	A08	16222504	16225680	BnaA08G0102200ZS	-
A08	16105581	16305429	199849	ZS11.v0_TE_annot_460397	16263741	0.236	-0.177644	0.0293357	2.8e-09	qPAC.A08.1	8	Palmitic acid conetnt (C16:0)	A08	16236851	16237153	BnaA08G0102300ZS	-
A08	16105581	16305429	199849	ZS11.v0_TE_annot_460397	16263741	0.236	-0.177644	0.0293357	2.8e-09	qPAC.A08.1	8	Palmitic acid conetnt (C16:0)	A08	16245202	16245561	BnaA08G0102400ZS	-	AT3G57390	AGL18	AGAMOUS-like 18	AGAMOUS-like 18
A08	16105581	16305429	199849	ZS11.v0_TE_annot_460397	16263741	0.236	-0.177644	0.0293357	2.8e-09	qPAC.A08.1	8	Palmitic acid conetnt (C16:0)	A08	16250797	16251205	BnaA08G0102500ZS	-	AT5G05330			ACT domain repeat 1
A08	16105581	16305429	199849	ZS11.v0_TE_annot_460397	16263741	0.236	-0.177644	0.0293357	2.8e-09	qPAC.A08.1	8	Palmitic acid conetnt (C16:0)	A08	16251672	16251899	BnaA08G0102600ZS	-	AT4G17060	FIP2	FRIGIDA interacting protein 2	endonuclease 5
A08	16105581	16305429	199849	ZS11.v0_TE_annot_460397	16263741	0.236	-0.177644	0.0293357	2.8e-09	qPAC.A08.1	8	Palmitic acid conetnt (C16:0)	A08	16251955	16252404	BnaA08G0102700ZS	-	AT4G17060	FIP2	FRIGIDA interacting protein 2	endonuclease 5
A08	16105581	16305429	199849	ZS11.v0_TE_annot_460397	16263741	0.236	-0.177644	0.0293357	2.8e-09	qPAC.A08.1	8	Palmitic acid conetnt (C16:0)	A08	16257086	16259654	BnaA08G0102900ZS	+	AT4G17080	MORN1	NULL	Histone H3 K4-specific methyltransferase SET7/9 family protein
A08	16105581	16305429	199849	ZS11.v0_TE_annot_460397	16263741	0.236	-0.177644	0.0293357	2.8e-09	qPAC.A08.1	8	Palmitic acid conetnt (C16:0)	A08	16260080	16260346	BnaA08G0103000ZS	+	AT4G17085	ZSP1	Zengda Small Peptide 1	Ribosomal protein S5 domain 2-like superfamily protein
A08	16105581	16305429	199849	ZS11.v0_TE_annot_460397	16263741	0.236	-0.177644	0.0293357	2.8e-09	qPAC.A08.1	8	Palmitic acid conetnt (C16:0)	A08	16261110	16262151	BnaA08G0103100ZS	-	AT4G17090	AtBAM3	NULL	chloroplast beta-amylase
A08	16105581	16305429	199849	ZS11.v0_TE_annot_460397	16263741	0.236	-0.177644	0.0293357	2.8e-09	qPAC.A08.1	8	Palmitic acid conetnt (C16:0)	A08	16271186	16292636	BnaA08G0103200ZS	-	AT4G17140			pleckstrin homology (PH) domain-containing protein
A08	16105581	16305429	199849	ZS11.v0_TE_annot_460397	16263741	0.236	-0.177644	0.0293357	2.8e-09	qPAC.A08.1	8	Palmitic acid conetnt (C16:0)	A08	16119339	16123850	BnaA08G0100800ZS	-	AT4G16630			DEA(D/H)-box RNA helicase family protein
A08	16105581	16305429	199849	ZS11.v0_TE_annot_460397	16263741	0.236	-0.177644	0.0293357	2.8e-09	qPAC.A08.1	8	Palmitic acid conetnt (C16:0)	A08	16252662	16253875	BnaA08G0102800ZS	-	AT4G17070			peptidyl-prolyl cis-trans isomerases
A08	17841196	19571627	1730432	ZS11.v0_TE_annot_462515	18559063	0.193	-0.351043	0.0296613	1.4e-28	qPAC.A08.2	145	Palmitic acid conetnt (C16:0)	A08	17844150	17856119	BnaA08G0124400ZS	+	AT4G21865			Transducin/WD40 repeat-like superfamily protein
A08	17841196	19571627	1730432	ZS11.v0_TE_annot_462515	18559063	0.193	-0.351043	0.0296613	1.4e-28	qPAC.A08.2	145	Palmitic acid conetnt (C16:0)	A08	17857669	17858163	BnaA08G0124500ZS	-	AT4G21870			indole-3-acetic acid inducible 11
A08	17841196	19571627	1730432	ZS11.v0_TE_annot_462515	18559063	0.193	-0.351043	0.0296613	1.4e-28	qPAC.A08.2	145	Palmitic acid conetnt (C16:0)	A08	17859409	17860230	BnaA08G0124600ZS	-	AT4G21895			NULL
A08	17841196	19571627	1730432	ZS11.v0_TE_annot_462515	18559063	0.193	-0.351043	0.0296613	1.4e-28	qPAC.A08.2	145	Palmitic acid conetnt (C16:0)	A08	17865674	17866036	BnaA08G0124700ZS	-	AT4G15110	CYP97B3	cytochrome P450, family 97, subfamily B, polypeptide 3	cytochrome P450, family 97, subfamily B, polypeptide 3
A08	17841196	19571627	1730432	ZS11.v0_TE_annot_462515	18559063	0.193	-0.351043	0.0296613	1.4e-28	qPAC.A08.2	145	Palmitic acid conetnt (C16:0)	A08	17867864	17871012	BnaA08G0124800ZS	-	AT4G21903			NULL
A08	17841196	19571627	1730432	ZS11.v0_TE_annot_462515	18559063	0.193	-0.351043	0.0296613	1.4e-28	qPAC.A08.2	145	Palmitic acid conetnt (C16:0)	A08	17875686	17880911	BnaA08G0124900ZS	-	AT4G21903			NULL
A08	17841196	19571627	1730432	ZS11.v0_TE_annot_462515	18559063	0.193	-0.351043	0.0296613	1.4e-28	qPAC.A08.2	145	Palmitic acid conetnt (C16:0)	A08	17910450	17912209	BnaA08G0125000ZS	-	AT4G22090			Pectin lyase-like superfamily protein
A08	17841196	19571627	1730432	ZS11.v0_TE_annot_462515	18559063	0.193	-0.351043	0.0296613	1.4e-28	qPAC.A08.2	145	Palmitic acid conetnt (C16:0)	A08	17914864	17917277	BnaA08G0125100ZS	-	AT1G60090	BGLU4	beta glucosidase 4	Auxin efflux carrier family protein
A08	17841196	19571627	1730432	ZS11.v0_TE_annot_462515	18559063	0.193	-0.351043	0.0296613	1.4e-28	qPAC.A08.2	145	Palmitic acid conetnt (C16:0)	A08	17924213	17927842	BnaA08G0125200ZS	-	AT4G22120	CSC1	Calcium permeable Stress-gated cation Channel 1	ERD (early-responsive to dehydration stress) family protein
A08	17841196	19571627	1730432	ZS11.v0_TE_annot_462515	18559063	0.193	-0.351043	0.0296613	1.4e-28	qPAC.A08.2	145	Palmitic acid conetnt (C16:0)	A08	17935873	17939431	BnaA08G0125300ZS	+	AT4G22130	SRF8	STRUBBELIG-receptor family 8	STRUBBELIG-receptor family 8
A08	17841196	19571627	1730432	ZS11.v0_TE_annot_462515	18559063	0.193	-0.351043	0.0296613	1.4e-28	qPAC.A08.2	145	Palmitic acid conetnt (C16:0)	A08	17944213	17945525	BnaA08G0125500ZS	-	AT4G22220	ATISU1	NULL	SufE/NifU family protein
A08	17841196	19571627	1730432	ZS11.v0_TE_annot_462515	18559063	0.193	-0.351043	0.0296613	1.4e-28	qPAC.A08.2	145	Palmitic acid conetnt (C16:0)	A08	17946818	17948201	BnaA08G0125600ZS	+	AT4G05530	IBR1	indole-3-butyric acid response 1	indole-3-butyric acid response 1
A08	17841196	19571627	1730432	ZS11.v0_TE_annot_462515	18559063	0.193	-0.351043	0.0296613	1.4e-28	qPAC.A08.2	145	Palmitic acid conetnt (C16:0)	A08	17955264	17956645	BnaA08G0125700ZS	+	AT4G22330	AtACER	CERAMIDASE	Alkaline phytoceramidase (aPHC)
A08	17841196	19571627	1730432	ZS11.v0_TE_annot_462515	18559063	0.193	-0.351043	0.0296613	1.4e-28	qPAC.A08.2	145	Palmitic acid conetnt (C16:0)	A08	17958492	17959899	BnaA08G0125800ZS	+	AT4G22360			SWIB complex BAF60b domain-containing protein
A08	17841196	19571627	1730432	ZS11.v0_TE_annot_462515	18559063	0.193	-0.351043	0.0296613	1.4e-28	qPAC.A08.2	145	Palmitic acid conetnt (C16:0)	A08	17960936	17962931	BnaA08G0125900ZS	+	AT4G12590			Protein of unknown function DUF106, transmembrane
A08	17841196	19571627	1730432	ZS11.v0_TE_annot_462515	18559063	0.193	-0.351043	0.0296613	1.4e-28	qPAC.A08.2	145	Palmitic acid conetnt (C16:0)	A08	17983652	17985162	BnaA08G0126100ZS	+	AT1G11580	ATPMEPCRA	NULL	cationic amino acid transporter 9
A08	17841196	19571627	1730432	ZS11.v0_TE_annot_462515	18559063	0.193	-0.351043	0.0296613	1.4e-28	qPAC.A08.2	145	Palmitic acid conetnt (C16:0)	A08	17989883	17990449	BnaA08G0126200ZS	+	AT1G50325			NULL
A08	17841196	19571627	1730432	ZS11.v0_TE_annot_462515	18559063	0.193	-0.351043	0.0296613	1.4e-28	qPAC.A08.2	145	Palmitic acid conetnt (C16:0)	A08	17992508	17994224	BnaA08G0126300ZS	-	AT4G22420
A08	17841196	19571627	1730432	ZS11.v0_TE_annot_462515	18559063	0.193	-0.351043	0.0296613	1.4e-28	qPAC.A08.2	145	Palmitic acid conetnt (C16:0)	A08	18001822	18003836	BnaA08G0126400ZS	-	AT4G20890	TUB9	tubulin beta-9 chain	tubulin beta-9 chain
A08	17841196	19571627	1730432	ZS11.v0_TE_annot_462515	18559063	0.193	-0.351043	0.0296613	1.4e-28	qPAC.A08.2	145	Palmitic acid conetnt (C16:0)	A08	18007568	18009364	BnaA08G0126500ZS	-	AT4G22485			Small nuclear RNA activating complex (SNAPc), subunit SNAP43 protein
A08	17841196	19571627	1730432	ZS11.v0_TE_annot_462515	18559063	0.193	-0.351043	0.0296613	1.4e-28	qPAC.A08.2	145	Palmitic acid conetnt (C16:0)	A08	18018077	18018430	BnaA08G0126600ZS	+	AT4G22517			Ribosomal protein L36e family protein
A08	17841196	19571627	1730432	ZS11.v0_TE_annot_462515	18559063	0.193	-0.351043	0.0296613	1.4e-28	qPAC.A08.2	145	Palmitic acid conetnt (C16:0)	A08	18026257	18030896	BnaA08G0126700ZS	-	AT4G22540	ORP2A	OSBP(oxysterol binding protein)-related protein 2A	OSBP(oxysterol binding protein)-related protein 2A
A08	17841196	19571627	1730432	ZS11.v0_TE_annot_462515	18559063	0.193	-0.351043	0.0296613	1.4e-28	qPAC.A08.2	145	Palmitic acid conetnt (C16:0)	A08	18040944	18042251	BnaA08G0126800ZS	+
A08	17841196	19571627	1730432	ZS11.v0_TE_annot_462515	18559063	0.193	-0.351043	0.0296613	1.4e-28	qPAC.A08.2	145	Palmitic acid conetnt (C16:0)	A08	18061725	18062501	BnaA08G0126900ZS	+	AT4G22560			NULL
A08	17841196	19571627	1730432	ZS11.v0_TE_annot_462515	18559063	0.193	-0.351043	0.0296613	1.4e-28	qPAC.A08.2	145	Palmitic acid conetnt (C16:0)	A08	18074779	18075258	BnaA08G0127000ZS	+	AT4G22620	SAUR34	SMALL AUXIN UPREGULATED RNA 34	Integral membrane protein hemolysin-III homolog
A08	17841196	19571627	1730432	ZS11.v0_TE_annot_462515	18559063	0.193	-0.351043	0.0296613	1.4e-28	qPAC.A08.2	145	Palmitic acid conetnt (C16:0)	A08	18079066	18080325	BnaA08G0127100ZS	+	AT4G22650	LTPG34	glycosylphosphatidylinositol-anchored lipid protein transfer 34	phospholipase C1
A08	17841196	19571627	1730432	ZS11.v0_TE_annot_462515	18559063	0.193	-0.351043	0.0296613	1.4e-28	qPAC.A08.2	145	Palmitic acid conetnt (C16:0)	A08	18084534	18085423	BnaA08G0127200ZS	+	AT4G22666	LTPG28	glycosylphosphatidylinositol-anchored lipid protein transfer 28	photosystem II subunit QA
A08	17841196	19571627	1730432	ZS11.v0_TE_annot_462515	18559063	0.193	-0.351043	0.0296613	1.4e-28	qPAC.A08.2	145	Palmitic acid conetnt (C16:0)	A08	18093660	18095944	BnaA08G0127300ZS	+	AT4G22670	AtHip1	HSP70-interacting protein 1	HSP70-interacting protein 1
A08	17841196	19571627	1730432	ZS11.v0_TE_annot_462515	18559063	0.193	-0.351043	0.0296613	1.4e-28	qPAC.A08.2	145	Palmitic acid conetnt (C16:0)	A08	18098247	18099505	BnaA08G0127400ZS	+	AT3G52920			Family of unknown function (DUF662)
A08	17841196	19571627	1730432	ZS11.v0_TE_annot_462515	18559063	0.193	-0.351043	0.0296613	1.4e-28	qPAC.A08.2	145	Palmitic acid conetnt (C16:0)	A08	18099788	18103875	BnaA08G0127500ZS	-	AT4G22680	AtMYB85	myb domain protein 85	myb domain protein 85
A08	17841196	19571627	1730432	ZS11.v0_TE_annot_462515	18559063	0.193	-0.351043	0.0296613	1.4e-28	qPAC.A08.2	145	Palmitic acid conetnt (C16:0)	A08	18104388	18108710	BnaA08G0127600ZS	-	AT4G17785	MYB39	myb domain protein 39	dual specificity protein phosphatase (DsPTP1) family protein
A08	17841196	19571627	1730432	ZS11.v0_TE_annot_462515	18559063	0.193	-0.351043	0.0296613	1.4e-28	qPAC.A08.2	145	Palmitic acid conetnt (C16:0)	A08	18109680	18109954	BnaA08G0127700ZS	+
A08	17841196	19571627	1730432	ZS11.v0_TE_annot_462515	18559063	0.193	-0.351043	0.0296613	1.4e-28	qPAC.A08.2	145	Palmitic acid conetnt (C16:0)	A08	18114098	18115867	BnaA08G0127800ZS	+	AT4G22690	CYP706A1	cytochrome P450, family 706, subfamily A, polypeptide 1	cytochrome P450, family 706, subfamily A, polypeptide 1
A08	17841196	19571627	1730432	ZS11.v0_TE_annot_462515	18559063	0.193	-0.351043	0.0296613	1.4e-28	qPAC.A08.2	145	Palmitic acid conetnt (C16:0)	A08	18125010	18125933	BnaA08G0127900ZS	+	AT4G22720			Actin-like ATPase superfamily protein
A08	17841196	19571627	1730432	ZS11.v0_TE_annot_462515	18559063	0.193	-0.351043	0.0296613	1.4e-28	qPAC.A08.2	145	Palmitic acid conetnt (C16:0)	A08	18142542	18145232	BnaA08G0128000ZS	+	AT4G22758			UDP-Glycosyltransferase superfamily protein
A08	17841196	19571627	1730432	ZS11.v0_TE_annot_462515	18559063	0.193	-0.351043	0.0296613	1.4e-28	qPAC.A08.2	145	Palmitic acid conetnt (C16:0)	A08	18153888	18156680	BnaA08G0128200ZS	+	AT4G22850			beta-galactosidase 3
A08	17841196	19571627	1730432	ZS11.v0_TE_annot_462515	18559063	0.193	-0.351043	0.0296613	1.4e-28	qPAC.A08.2	145	Palmitic acid conetnt (C16:0)	A08	18158408	18161575	BnaA08G0128300ZS	+	AT4G22860	TPXL3	TPX2-LIKE PROTEIN 3	Cell cycle regulated microtubule associated protein
A08	17841196	19571627	1730432	ZS11.v0_TE_annot_462515	18559063	0.193	-0.351043	0.0296613	1.4e-28	qPAC.A08.2	145	Palmitic acid conetnt (C16:0)	A08	18162646	18163684	BnaA08G0128400ZS	-	AT4G22920	ATNYE1	NON-YELLOWING 1	non-yellowing 1
A08	17841196	19571627	1730432	ZS11.v0_TE_annot_462515	18559063	0.193	-0.351043	0.0296613	1.4e-28	qPAC.A08.2	145	Palmitic acid conetnt (C16:0)	A08	18165165	18168797	BnaA08G0128500ZS	-	AT4G11470	CRK31	cysteine-rich RLK (RECEPTOR-like protein kinase) 31	cysteine-rich RLK (RECEPTOR-like protein kinase) 31
A08	17841196	19571627	1730432	ZS11.v0_TE_annot_462515	18559063	0.193	-0.351043	0.0296613	1.4e-28	qPAC.A08.2	145	Palmitic acid conetnt (C16:0)	A08	18174186	18177860	BnaA08G0128700ZS	-	AT2G42830	AGL5	AGAMOUS-like 5	K-box region and MADS-box transcription factor family protein
A08	17841196	19571627	1730432	ZS11.v0_TE_annot_462515	18559063	0.193	-0.351043	0.0296613	1.4e-28	qPAC.A08.2	145	Palmitic acid conetnt (C16:0)	A08	18203904	18205585	BnaA08G0128800ZS	-	AT1G75220	AtERDL6	NULL	Major facilitator superfamily protein
A08	17841196	19571627	1730432	ZS11.v0_TE_annot_462515	18559063	0.193	-0.351043	0.0296613	1.4e-28	qPAC.A08.2	145	Palmitic acid conetnt (C16:0)	A08	18216669	18217429	BnaA08G0128900ZS	+
A08	17841196	19571627	1730432	ZS11.v0_TE_annot_462515	18559063	0.193	-0.351043	0.0296613	1.4e-28	qPAC.A08.2	145	Palmitic acid conetnt (C16:0)	A08	18241404	18243834	BnaA08G0129100ZS	+	AT4G23060	IQD22	IQ-domain 22	IQ-domain 22
A08	17841196	19571627	1730432	ZS11.v0_TE_annot_462515	18559063	0.193	-0.351043	0.0296613	1.4e-28	qPAC.A08.2	145	Palmitic acid conetnt (C16:0)	A08	18257597	18260144	BnaA08G0129300ZS	-	AT4G23260	CRK18	cysteine-rich RLK (RECEPTOR-like protein kinase) 18	cysteine-rich RLK (RECEPTOR-like protein kinase) 18
A08	17841196	19571627	1730432	ZS11.v0_TE_annot_462515	18559063	0.193	-0.351043	0.0296613	1.4e-28	qPAC.A08.2	145	Palmitic acid conetnt (C16:0)	A08	18263289	18265275	BnaA08G0129400ZS	+	AT4G23430	AtTic32-IVa	translocon at the inner envelope membrane of chloroplasts 32-IVa	NAD(P)-binding Rossmann-fold superfamily protein
A08	17841196	19571627	1730432	ZS11.v0_TE_annot_462515	18559063	0.193	-0.351043	0.0296613	1.4e-28	qPAC.A08.2	145	Palmitic acid conetnt (C16:0)	A08	18265895	18266251	BnaA08G0129500ZS	-	AT4G23493			non-specific phospholipase C3
A08	17841196	19571627	1730432	ZS11.v0_TE_annot_462515	18559063	0.193	-0.351043	0.0296613	1.4e-28	qPAC.A08.2	145	Palmitic acid conetnt (C16:0)	A08	18267414	18267809	BnaA08G0129600ZS	-	AT4G23496	SP1L5	SPIRAL1-like5	Phototropic-responsive NPH3 family protein
A08	17841196	19571627	1730432	ZS11.v0_TE_annot_462515	18559063	0.193	-0.351043	0.0296613	1.4e-28	qPAC.A08.2	145	Palmitic acid conetnt (C16:0)	A08	18287042	18287707	BnaA08G0129700ZS	+
A08	17841196	19571627	1730432	ZS11.v0_TE_annot_462515	18559063	0.193	-0.351043	0.0296613	1.4e-28	qPAC.A08.2	145	Palmitic acid conetnt (C16:0)	A08	18294223	18295317	BnaA08G0129800ZS	+	AT4G23530			Protein of unknown function (DUF793)
A08	17841196	19571627	1730432	ZS11.v0_TE_annot_462515	18559063	0.193	-0.351043	0.0296613	1.4e-28	qPAC.A08.2	145	Palmitic acid conetnt (C16:0)	A08	18324757	18325176	BnaA08G0129900ZS	+
A08	17841196	19571627	1730432	ZS11.v0_TE_annot_462515	18559063	0.193	-0.351043	0.0296613	1.4e-28	qPAC.A08.2	145	Palmitic acid conetnt (C16:0)	A08	18328682	18330204	BnaA08G0130000ZS	+	AT4G23550	ATWRKY29	NULL	WRKY family transcription factor
A08	17841196	19571627	1730432	ZS11.v0_TE_annot_462515	18559063	0.193	-0.351043	0.0296613	1.4e-28	qPAC.A08.2	145	Palmitic acid conetnt (C16:0)	A08	18346015	18348103	BnaA08G0130100ZS	+	AT2G17130	IDH-II	isocitrate dehydrogenase II	DNAJ heat shock family protein
A08	17841196	19571627	1730432	ZS11.v0_TE_annot_462515	18559063	0.193	-0.351043	0.0296613	1.4e-28	qPAC.A08.2	145	Palmitic acid conetnt (C16:0)	A08	18355901	18358131	BnaA08G0130200ZS	+	AT4G35250	HCF244	high chlorophyll fluorescence phenotype 244	NAD(P)-binding Rossmann-fold superfamily protein
A08	17841196	19571627	1730432	ZS11.v0_TE_annot_462515	18559063	0.193	-0.351043	0.0296613	1.4e-28	qPAC.A08.2	145	Palmitic acid conetnt (C16:0)	A08	18372001	18375467	BnaA08G0130300ZS	+	AT4G35240			Protein of unknown function (DUF630 and DUF632)
A08	17841196	19571627	1730432	ZS11.v0_TE_annot_462515	18559063	0.193	-0.351043	0.0296613	1.4e-28	qPAC.A08.2	145	Palmitic acid conetnt (C16:0)	A08	18377246	18380189	BnaA08G0130400ZS	+	AT4G35230	BSK1	brassinosteroid-signaling kinase 1	peptide met sulfoxide reductase 4
A08	17841196	19571627	1730432	ZS11.v0_TE_annot_462515	18559063	0.193	-0.351043	0.0296613	1.4e-28	qPAC.A08.2	145	Palmitic acid conetnt (C16:0)	A08	18381008	18381766	BnaA08G0130500ZS	-	AT4G35210			Arabidopsis protein of unknown function (DUF241)
A08	17841196	19571627	1730432	ZS11.v0_TE_annot_462515	18559063	0.193	-0.351043	0.0296613	1.4e-28	qPAC.A08.2	145	Palmitic acid conetnt (C16:0)	A08	18388643	18390284	BnaA08G0130700ZS	-	AT4G35190	LOG5	LONELY GUY 5	Putative lysine decarboxylase family protein
A08	17841196	19571627	1730432	ZS11.v0_TE_annot_462515	18559063	0.193	-0.351043	0.0296613	1.4e-28	qPAC.A08.2	145	Palmitic acid conetnt (C16:0)	A08	18392462	18394072	BnaA08G0130800ZS	+	AT4G35180	LHT7	LYS/HIS transporter 7	LYS/HIS transporter 7
A08	17841196	19571627	1730432	ZS11.v0_TE_annot_462515	18559063	0.193	-0.351043	0.0296613	1.4e-28	qPAC.A08.2	145	Palmitic acid conetnt (C16:0)	A08	18401542	18404331	BnaA08G0130900ZS	+	AT4G35150			O-methyltransferase family protein
A08	17841196	19571627	1730432	ZS11.v0_TE_annot_462515	18559063	0.193	-0.351043	0.0296613	1.4e-28	qPAC.A08.2	145	Palmitic acid conetnt (C16:0)	A08	18411736	18413055	BnaA08G0131000ZS	+	AT2G16900			Arabidopsis phospholipase-like protein (PEARLI 4) family
A08	17841196	19571627	1730432	ZS11.v0_TE_annot_462515	18559063	0.193	-0.351043	0.0296613	1.4e-28	qPAC.A08.2	145	Palmitic acid conetnt (C16:0)	A08	18416453	18417981	BnaA08G0131100ZS	-	AT4G35100	PIP2;7	PLASMA MEMBRANE INTRINSIC PROTEIN 2;7	oleosin 1
A08	17841196	19571627	1730432	ZS11.v0_TE_annot_462515	18559063	0.193	-0.351043	0.0296613	1.4e-28	qPAC.A08.2	145	Palmitic acid conetnt (C16:0)	A08	18424311	18426301	BnaA08G0131200ZS	+	AT4G35090	CAT2	catalase 2	acyl carrier protein 4
A08	17841196	19571627	1730432	ZS11.v0_TE_annot_462515	18559063	0.193	-0.351043	0.0296613	1.4e-28	qPAC.A08.2	145	Palmitic acid conetnt (C16:0)	A08	18430836	18431081	BnaA08G0131300ZS	-	AT4G35080	CGF1	Chloroplast protein for Growth and Fertility 1	Uncharacterised protein family (UPF0497)
A08	17841196	19571627	1730432	ZS11.v0_TE_annot_462515	18559063	0.193	-0.351043	0.0296613	1.4e-28	qPAC.A08.2	145	Palmitic acid conetnt (C16:0)	A08	18433952	18434792	BnaA08G0131400ZS	-	AT4G35070			P-loop containing nucleoside triphosphate hydrolases superfamily protein
A08	17841196	19571627	1730432	ZS11.v0_TE_annot_462515	18559063	0.193	-0.351043	0.0296613	1.4e-28	qPAC.A08.2	145	Palmitic acid conetnt (C16:0)	A08	18454302	18454846	BnaA08G0131500ZS	-
A08	17841196	19571627	1730432	ZS11.v0_TE_annot_462515	18559063	0.193	-0.351043	0.0296613	1.4e-28	qPAC.A08.2	145	Palmitic acid conetnt (C16:0)	A08	18456613	18457151	BnaA08G0131600ZS	+	AT4G35060	AtHMP39	HEAVY METAL ASSOCIATED PROTEIN 39	metacaspase 2
A08	17841196	19571627	1730432	ZS11.v0_TE_annot_462515	18559063	0.193	-0.351043	0.0296613	1.4e-28	qPAC.A08.2	145	Palmitic acid conetnt (C16:0)	A08	18459165	18459986	BnaA08G0131700ZS	-	AT4G35040	AtbZIP19	NULL	NULL
A08	17841196	19571627	1730432	ZS11.v0_TE_annot_462515	18559063	0.193	-0.351043	0.0296613	1.4e-28	qPAC.A08.2	145	Palmitic acid conetnt (C16:0)	A08	18461752	18463149	BnaA08G0131800ZS	-	AT4G34960	CYP21-1	cyclophylin 21-1	Protein of unknown function (DUF295)
A08	17841196	19571627	1730432	ZS11.v0_TE_annot_462515	18559063	0.193	-0.351043	0.0296613	1.4e-28	qPAC.A08.2	145	Palmitic acid conetnt (C16:0)	A08	18468346	18470736	BnaA08G0131900ZS	+	AT4G34950	MFS1	MAJOR FACILITATOR SUPERFAMILY 1	Major facilitator superfamily protein
A08	17841196	19571627	1730432	ZS11.v0_TE_annot_462515	18559063	0.193	-0.351043	0.0296613	1.4e-28	qPAC.A08.2	145	Palmitic acid conetnt (C16:0)	A08	18471845	18473830	BnaA08G0132000ZS	-	AT4G34940	ARO1	armadillo repeat only 1	armadillo repeat only 1
A08	17841196	19571627	1730432	ZS11.v0_TE_annot_462515	18559063	0.193	-0.351043	0.0296613	1.4e-28	qPAC.A08.2	145	Palmitic acid conetnt (C16:0)	A08	18476021	18477316	BnaA08G0132100ZS	-	AT4G34930			PLC-like phosphodiesterases superfamily protein
A08	17841196	19571627	1730432	ZS11.v0_TE_annot_462515	18559063	0.193	-0.351043	0.0296613	1.4e-28	qPAC.A08.2	145	Palmitic acid conetnt (C16:0)	A08	18489191	18490147	BnaA08G0132200ZS	-	AT4G34920			PLC-like phosphodiesterases superfamily protein
A08	17841196	19571627	1730432	ZS11.v0_TE_annot_462515	18559063	0.193	-0.351043	0.0296613	1.4e-28	qPAC.A08.2	145	Palmitic acid conetnt (C16:0)	A08	18491308	18494457	BnaA08G0132300ZS	-	AT4G34910			P-loop containing nucleoside triphosphate hydrolases superfamily protein
A08	17841196	19571627	1730432	ZS11.v0_TE_annot_462515	18559063	0.193	-0.351043	0.0296613	1.4e-28	qPAC.A08.2	145	Palmitic acid conetnt (C16:0)	A08	18495493	18497397	BnaA08G0132400ZS	+	AT4G34860	A/N-InvB	alkaline/neutral invertase B	Plant neutral invertase family protein
A08	17841196	19571627	1730432	ZS11.v0_TE_annot_462515	18559063	0.193	-0.351043	0.0296613	1.4e-28	qPAC.A08.2	145	Palmitic acid conetnt (C16:0)	A08	18497684	18499023	BnaA08G0132500ZS	-	AT4G34850	LAP5	LESS ADHESIVE POLLEN 5	Chalcone and stilbene synthase family protein
A08	17841196	19571627	1730432	ZS11.v0_TE_annot_462515	18559063	0.193	-0.351043	0.0296613	1.4e-28	qPAC.A08.2	145	Palmitic acid conetnt (C16:0)	A08	18499571	18500978	BnaA08G0132600ZS	-	AT4G34840	ATMTAN2	ARABIDOPSIS METHYLTHIOADENOSINE NUCLEOSIDASE 2	Phosphorylase superfamily protein
A08	17841196	19571627	1730432	ZS11.v0_TE_annot_462515	18559063	0.193	-0.351043	0.0296613	1.4e-28	qPAC.A08.2	145	Palmitic acid conetnt (C16:0)	A08	18502300	18502587	BnaA08G0132700ZS	-	AT4G34800	SAUR4	SMALL AUXIN UPREGULATED RNA 4	SAUR-like auxin-responsive protein family
A08	17841196	19571627	1730432	ZS11.v0_TE_annot_462515	18559063	0.193	-0.351043	0.0296613	1.4e-28	qPAC.A08.2	145	Palmitic acid conetnt (C16:0)	A08	18503988	18504311	BnaA08G0132800ZS	-	AT4G34790	DEG4	NULL	SAUR-like auxin-responsive protein family
A08	17841196	19571627	1730432	ZS11.v0_TE_annot_462515	18559063	0.193	-0.351043	0.0296613	1.4e-28	qPAC.A08.2	145	Palmitic acid conetnt (C16:0)	A08	18508532	18508852	BnaA08G0132900ZS	+	AT4G34780	SAUR2	SMALL AUXIN UPREGULATED RNA 2	SAUR-like auxin-responsive protein family
A08	17841196	19571627	1730432	ZS11.v0_TE_annot_462515	18559063	0.193	-0.351043	0.0296613	1.4e-28	qPAC.A08.2	145	Palmitic acid conetnt (C16:0)	A08	18509326	18509677	BnaA08G0133000ZS	-	AT4G34770	SAUR1	SMALL AUXIN UPREGULATED RNA 1	SAUR-like auxin-responsive protein family
A08	17841196	19571627	1730432	ZS11.v0_TE_annot_462515	18559063	0.193	-0.351043	0.0296613	1.4e-28	qPAC.A08.2	145	Palmitic acid conetnt (C16:0)	A08	18520813	18521782	BnaA08G0133100ZS	+	AT5G63820			Galactose oxidase/kelch repeat superfamily protein
A08	17841196	19571627	1730432	ZS11.v0_TE_annot_462515	18559063	0.193	-0.351043	0.0296613	1.4e-28	qPAC.A08.2	145	Palmitic acid conetnt (C16:0)	A08	18536207	18536818	BnaA08G0133200ZS	+	AT1G73090			NULL
A08	17841196	19571627	1730432	ZS11.v0_TE_annot_462515	18559063	0.193	-0.351043	0.0296613	1.4e-28	qPAC.A08.2	145	Palmitic acid conetnt (C16:0)	A08	18539440	18539763	BnaA08G0133300ZS	+	AT4G34760	SAUR50	SMALL AUXIN UPREGULATED RNA 50	Late embryogenesis abundant (LEA) protein-related
A08	17841196	19571627	1730432	ZS11.v0_TE_annot_462515	18559063	0.193	-0.351043	0.0296613	1.4e-28	qPAC.A08.2	145	Palmitic acid conetnt (C16:0)	A08	18549157	18550150	BnaA08G0133400ZS	+	AT4G34720	ATVHA-C1	NULL	root hair specific 13
A08	17841196	19571627	1730432	ZS11.v0_TE_annot_462515	18559063	0.193	-0.351043	0.0296613	1.4e-28	qPAC.A08.2	145	Palmitic acid conetnt (C16:0)	A08	18565195	18566088	BnaA08G0133600ZS	-	AT1G60370	KUK	KURZ UND KLEIN	Alg9-like mannosyltransferase family
A08	17841196	19571627	1730432	ZS11.v0_TE_annot_462515	18559063	0.193	-0.351043	0.0296613	1.4e-28	qPAC.A08.2	145	Palmitic acid conetnt (C16:0)	A08	18569139	18570248	BnaA08G0133700ZS	-	AT4G34700	AtCIB22	NULL	pfkB-like carbohydrate kinase family protein
A08	17841196	19571627	1730432	ZS11.v0_TE_annot_462515	18559063	0.193	-0.351043	0.0296613	1.4e-28	qPAC.A08.2	145	Palmitic acid conetnt (C16:0)	A08	18571690	18572555	BnaA08G0133800ZS	-	AT4G34680	GATA3	GATA transcription factor 3	NULL
A08	17841196	19571627	1730432	ZS11.v0_TE_annot_462515	18559063	0.193	-0.351043	0.0296613	1.4e-28	qPAC.A08.2	145	Palmitic acid conetnt (C16:0)	A08	18576467	18577857	BnaA08G0133900ZS	-	AT4G34670	eS1y	Ribosomal Protein eS1y	UDP-Glycosyltransferase superfamily protein
A08	17841196	19571627	1730432	ZS11.v0_TE_annot_462515	18559063	0.193	-0.351043	0.0296613	1.4e-28	qPAC.A08.2	145	Palmitic acid conetnt (C16:0)	A08	18581433	18584363	BnaA08G0134100ZS	-	AT4G34640	ERG9	NULL	NULL
A08	17841196	19571627	1730432	ZS11.v0_TE_annot_462515	18559063	0.193	-0.351043	0.0296613	1.4e-28	qPAC.A08.2	145	Palmitic acid conetnt (C16:0)	A08	18587940	18588576	BnaA08G0134200ZS	-	AT4G34600	CIF2	Casparian strip integrity factor 2	heat shock protein 21
A08	17841196	19571627	1730432	ZS11.v0_TE_annot_462515	18559063	0.193	-0.351043	0.0296613	1.4e-28	qPAC.A08.2	145	Palmitic acid conetnt (C16:0)	A08	18593691	18594359	BnaA08G0134300ZS	-	AT4G34590	ATB2	NULL	NULL
A08	17841196	19571627	1730432	ZS11.v0_TE_annot_462515	18559063	0.193	-0.351043	0.0296613	1.4e-28	qPAC.A08.2	145	Palmitic acid conetnt (C16:0)	A08	18599270	18602947	BnaA08G0134400ZS	-	AT4G34580	AtSFH1	NULL	Eukaryotic release factor 1 (eRF1) family protein
A08	17841196	19571627	1730432	ZS11.v0_TE_annot_462515	18559063	0.193	-0.351043	0.0296613	1.4e-28	qPAC.A08.2	145	Palmitic acid conetnt (C16:0)	A08	18604964	18606387	BnaA08G0134500ZS	-	AT4G34550			NULL
A08	17841196	19571627	1730432	ZS11.v0_TE_annot_462515	18559063	0.193	-0.351043	0.0296613	1.4e-28	qPAC.A08.2	145	Palmitic acid conetnt (C16:0)	A08	18613276	18614486	BnaA08G0134600ZS	-	AT4G34530	CIB1	cryptochrome-interacting basic-helix-loop-helix 1
A08	17841196	19571627	1730432	ZS11.v0_TE_annot_462515	18559063	0.193	-0.351043	0.0296613	1.4e-28	qPAC.A08.2	145	Palmitic acid conetnt (C16:0)	A08	18618052	18619753	BnaA08G0134700ZS	-	AT4G34520	FAE1	FATTY ACID ELONGATION1	binding
A08	17841196	19571627	1730432	ZS11.v0_TE_annot_462515	18559063	0.193	-0.351043	0.0296613	1.4e-28	qPAC.A08.2	145	Palmitic acid conetnt (C16:0)	A08	18624299	18625723	BnaA08G0134800ZS	-	AT4G34510	KCS17	3-ketoacyl-CoA synthase 17	Yippee family putative zinc-binding protein
A08	17841196	19571627	1730432	ZS11.v0_TE_annot_462515	18559063	0.193	-0.351043	0.0296613	1.4e-28	qPAC.A08.2	145	Palmitic acid conetnt (C16:0)	A08	18631672	18633621	BnaA08G0135000ZS	+	AT4G34460	AGB1	GTP binding protein beta 1	kinectin-related
A08	17841196	19571627	1730432	ZS11.v0_TE_annot_462515	18559063	0.193	-0.351043	0.0296613	1.4e-28	qPAC.A08.2	145	Palmitic acid conetnt (C16:0)	A08	18633798	18638981	BnaA08G0135100ZS	-	AT4G34450	gamma2-COP	gamma2 Coat Protein	beta-galactosidase 11
A08	17841196	19571627	1730432	ZS11.v0_TE_annot_462515	18559063	0.193	-0.351043	0.0296613	1.4e-28	qPAC.A08.2	145	Palmitic acid conetnt (C16:0)	A08	18649682	18652380	BnaA08G0135200ZS	-	AT4G34440	AtPERK5	proline-rich extensin-like receptor kinase 5	ascorbate peroxidase 3
A08	17841196	19571627	1730432	ZS11.v0_TE_annot_462515	18559063	0.193	-0.351043	0.0296613	1.4e-28	qPAC.A08.2	145	Palmitic acid conetnt (C16:0)	A08	18652878	18657296	BnaA08G0135300ZS	-	AT4G34430	ATSWI3D	SWITCH/SUCROSE NONFERMENTING 3D	DNA-binding family protein
A08	17841196	19571627	1730432	ZS11.v0_TE_annot_462515	18559063	0.193	-0.351043	0.0296613	1.4e-28	qPAC.A08.2	145	Palmitic acid conetnt (C16:0)	A08	18661403	18661783	BnaA08G0135400ZS	-	AT4G34419			SCP1-like small phosphatase 4b
A08	17841196	19571627	1730432	ZS11.v0_TE_annot_462515	18559063	0.193	-0.351043	0.0296613	1.4e-28	qPAC.A08.2	145	Palmitic acid conetnt (C16:0)	A08	18672194	18675948	BnaA08G0135500ZS	-	AT4G34390	XLG2	extra-large GTP-binding protein 2	extra-large GTP-binding protein 2
A08	17841196	19571627	1730432	ZS11.v0_TE_annot_462515	18559063	0.193	-0.351043	0.0296613	1.4e-28	qPAC.A08.2	145	Palmitic acid conetnt (C16:0)	A08	18681016	18681722	BnaA08G0135700ZS	-	AT4G34360			S-adenosyl-L-methionine-dependent methyltransferases superfamily protein
A08	17841196	19571627	1730432	ZS11.v0_TE_annot_462515	18559063	0.193	-0.351043	0.0296613	1.4e-28	qPAC.A08.2	145	Palmitic acid conetnt (C16:0)	A08	18682918	18685353	BnaA08G0135800ZS	+	AT4G34350	CLB6	CHLOROPLAST BIOGENESIS 6	4-hydroxy-3-methylbut-2-enyl diphosphate reductase
A08	17841196	19571627	1730432	ZS11.v0_TE_annot_462515	18559063	0.193	-0.351043	0.0296613	1.4e-28	qPAC.A08.2	145	Palmitic acid conetnt (C16:0)	A08	18685419	18685917	BnaA08G0135900ZS	+
A08	17841196	19571627	1730432	ZS11.v0_TE_annot_462515	18559063	0.193	-0.351043	0.0296613	1.4e-28	qPAC.A08.2	145	Palmitic acid conetnt (C16:0)	A08	18687266	18687860	BnaA08G0136000ZS	+	AT5G49220			Plant protein of unknown function (DUF641)
A08	17841196	19571627	1730432	ZS11.v0_TE_annot_462515	18559063	0.193	-0.351043	0.0296613	1.4e-28	qPAC.A08.2	145	Palmitic acid conetnt (C16:0)	A08	18705002	18705729	BnaA08G0136200ZS	-	AT1G20100			Protein kinase superfamily protein
A08	17841196	19571627	1730432	ZS11.v0_TE_annot_462515	18559063	0.193	-0.351043	0.0296613	1.4e-28	qPAC.A08.2	145	Palmitic acid conetnt (C16:0)	A08	18716460	18717206	BnaA08G0136300ZS	-	AT4G34300			Cupredoxin superfamily protein
A08	17841196	19571627	1730432	ZS11.v0_TE_annot_462515	18559063	0.193	-0.351043	0.0296613	1.4e-28	qPAC.A08.2	145	Palmitic acid conetnt (C16:0)	A08	18717838	18718360	BnaA08G0136400ZS	-	AT4G34290	SWIB3	NULL	SWIB/MDM2 domain superfamily protein
A08	17841196	19571627	1730432	ZS11.v0_TE_annot_462515	18559063	0.193	-0.351043	0.0296613	1.4e-28	qPAC.A08.2	145	Palmitic acid conetnt (C16:0)	A08	18718377	18718791	BnaA08G0136500ZS	-
A08	17841196	19571627	1730432	ZS11.v0_TE_annot_462515	18559063	0.193	-0.351043	0.0296613	1.4e-28	qPAC.A08.2	145	Palmitic acid conetnt (C16:0)	A08	18719842	18720141	BnaA08G0136600ZS	+	AT4G34220	RDK1	RECEPTOR DEAD KINASE1	transducin family protein / WD-40 repeat family protein
A08	17841196	19571627	1730432	ZS11.v0_TE_annot_462515	18559063	0.193	-0.351043	0.0296613	1.4e-28	qPAC.A08.2	145	Palmitic acid conetnt (C16:0)	A08	18720205	18721488	BnaA08G0136700ZS	+
A08	17841196	19571627	1730432	ZS11.v0_TE_annot_462515	18559063	0.193	-0.351043	0.0296613	1.4e-28	qPAC.A08.2	145	Palmitic acid conetnt (C16:0)	A08	18730229	18732469	BnaA08G0136800ZS	+	AT4G34200	EDA9	embryo sac development arrest 9	NULL
A08	17841196	19571627	1730432	ZS11.v0_TE_annot_462515	18559063	0.193	-0.351043	0.0296613	1.4e-28	qPAC.A08.2	145	Palmitic acid conetnt (C16:0)	A08	18733118	18733815	BnaA08G0136900ZS	-	AT2G27970	CKS2	CDK-subunit 2	CDK-subunit 2
A08	17841196	19571627	1730432	ZS11.v0_TE_annot_462515	18559063	0.193	-0.351043	0.0296613	1.4e-28	qPAC.A08.2	145	Palmitic acid conetnt (C16:0)	A08	18734717	18738028	BnaA08G0137000ZS	-	AT3G42050	VHA-H	NULL	vacuolar ATP synthase subunit H family protein
A08	17841196	19571627	1730432	ZS11.v0_TE_annot_462515	18559063	0.193	-0.351043	0.0296613	1.4e-28	qPAC.A08.2	145	Palmitic acid conetnt (C16:0)	A08	18748003	18749353	BnaA08G0137100ZS	-	AT4G34160	CYCD3	NULL	CYCLIN D3;1
A08	17841196	19571627	1730432	ZS11.v0_TE_annot_462515	18559063	0.193	-0.351043	0.0296613	1.4e-28	qPAC.A08.2	145	Palmitic acid conetnt (C16:0)	A08	18750240	18752238	BnaA08G0137200ZS	-	AT4G34150			Calcium-dependent lipid-binding (CaLB domain) family protein
A08	17841196	19571627	1730432	ZS11.v0_TE_annot_462515	18559063	0.193	-0.351043	0.0296613	1.4e-28	qPAC.A08.2	145	Palmitic acid conetnt (C16:0)	A08	18755188	18756901	BnaA08G0137300ZS	+	AT4G34138	UGT73B1	UDP-glucosyl transferase 73B1	PDI-like 1-3
A08	17841196	19571627	1730432	ZS11.v0_TE_annot_462515	18559063	0.193	-0.351043	0.0296613	1.4e-28	qPAC.A08.2	145	Palmitic acid conetnt (C16:0)	A08	18760639	18762173	BnaA08G0137500ZS	+	AT4G34131	UGT73B3	UDP-glucosyl transferase 73B3	associated protein 19
A08	17841196	19571627	1730432	ZS11.v0_TE_annot_462515	18559063	0.193	-0.351043	0.0296613	1.4e-28	qPAC.A08.2	145	Palmitic acid conetnt (C16:0)	A08	18762560	18764485	BnaA08G0137600ZS	-	AT3G24000			Tetratricopeptide repeat (TPR)-like superfamily protein
A08	17841196	19571627	1730432	ZS11.v0_TE_annot_462515	18559063	0.193	-0.351043	0.0296613	1.4e-28	qPAC.A08.2	145	Palmitic acid conetnt (C16:0)	A08	18779507	18780133	BnaA08G0137700ZS	+	AT4G05250			ZIP metal ion transporter family
A08	17841196	19571627	1730432	ZS11.v0_TE_annot_462515	18559063	0.193	-0.351043	0.0296613	1.4e-28	qPAC.A08.2	145	Palmitic acid conetnt (C16:0)	A08	18782869	18784438	BnaA08G0137800ZS	+	AT4G05050	UBQ11	ubiquitin 11	Protein kinase superfamily protein
A08	17841196	19571627	1730432	ZS11.v0_TE_annot_462515	18559063	0.193	-0.351043	0.0296613	1.4e-28	qPAC.A08.2	145	Palmitic acid conetnt (C16:0)	A08	18785441	18786987	BnaA08G0137900ZS	-	AT4G34120	CBSX2	CBS domain containing protein 2	Cystathionine beta-synthase (CBS) family protein
A08	17841196	19571627	1730432	ZS11.v0_TE_annot_462515	18559063	0.193	-0.351043	0.0296613	1.4e-28	qPAC.A08.2	145	Palmitic acid conetnt (C16:0)	A08	18787706	18788185	BnaA08G0138000ZS	-	AT5G11760			Zn-dependent exopeptidases superfamily protein
A08	17841196	19571627	1730432	ZS11.v0_TE_annot_462515	18559063	0.193	-0.351043	0.0296613	1.4e-28	qPAC.A08.2	145	Palmitic acid conetnt (C16:0)	A08	18788791	18792105	BnaA08G0138100ZS	-	AT4G34110	ATPAB2	ARABIDOPSIS POLY(A) BINDING 2	poly(A) binding protein 2
A08	17841196	19571627	1730432	ZS11.v0_TE_annot_462515	18559063	0.193	-0.351043	0.0296613	1.4e-28	qPAC.A08.2	145	Palmitic acid conetnt (C16:0)	A08	18797119	18800345	BnaA08G0138200ZS	-	AT4G34100	CER9	ECERIFERUM 9	RING/U-box superfamily protein
A08	17841196	19571627	1730432	ZS11.v0_TE_annot_462515	18559063	0.193	-0.351043	0.0296613	1.4e-28	qPAC.A08.2	145	Palmitic acid conetnt (C16:0)	A08	18809133	18810248	BnaA08G0138300ZS	-	AT4G34050	CCoAOMT1	caffeoyl coenzyme A O-methyltransferase 1	S-adenosyl-L-methionine-dependent methyltransferases superfamily protein
A08	17841196	19571627	1730432	ZS11.v0_TE_annot_462515	18559063	0.193	-0.351043	0.0296613	1.4e-28	qPAC.A08.2	145	Palmitic acid conetnt (C16:0)	A08	18812885	18817200	BnaA08G0138400ZS	-	AT4G34030	MCCB	3-methylcrotonyl-CoA carboxylase	3-methylcrotonyl-CoA carboxylase
A08	17841196	19571627	1730432	ZS11.v0_TE_annot_462515	18559063	0.193	-0.351043	0.0296613	1.4e-28	qPAC.A08.2	145	Palmitic acid conetnt (C16:0)	A08	18835275	18838208	BnaA08G0138600ZS	+	AT4G02570	ATCUL1	cullin 1	cullin 1
A08	17841196	19571627	1730432	ZS11.v0_TE_annot_462515	18559063	0.193	-0.351043	0.0296613	1.4e-28	qPAC.A08.2	145	Palmitic acid conetnt (C16:0)	A08	18839890	18841288	BnaA08G0138700ZS	+	AT4G33985			DP-E2F-like protein 3
A08	17841196	19571627	1730432	ZS11.v0_TE_annot_462515	18559063	0.193	-0.351043	0.0296613	1.4e-28	qPAC.A08.2	145	Palmitic acid conetnt (C16:0)	A08	18842981	18844397	BnaA08G0138800ZS	+	AT4G33980	COR28	COLD-REGULATED GENE 28	NULL
A08	17841196	19571627	1730432	ZS11.v0_TE_annot_462515	18559063	0.193	-0.351043	0.0296613	1.4e-28	qPAC.A08.2	145	Palmitic acid conetnt (C16:0)	A08	18845393	18847820	BnaA08G0138900ZS	+	AT4G33970	LRX11	leucine-rich repeat/extensin 11	Leucine-rich repeat (LRR) family protein
A08	17841196	19571627	1730432	ZS11.v0_TE_annot_462515	18559063	0.193	-0.351043	0.0296613	1.4e-28	qPAC.A08.2	145	Palmitic acid conetnt (C16:0)	A08	18853343	18853540	BnaA08G0139000ZS	-	AT4G33960			NULL
A08	17841196	19571627	1730432	ZS11.v0_TE_annot_462515	18559063	0.193	-0.351043	0.0296613	1.4e-28	qPAC.A08.2	145	Palmitic acid conetnt (C16:0)	A08	18869048	18870612	BnaA08G0139100ZS	-	AT4G33920	APD5	Arabidopsis Pp2c clade D 5	Protein phosphatase 2C family protein
A08	17841196	19571627	1730432	ZS11.v0_TE_annot_462515	18559063	0.193	-0.351043	0.0296613	1.4e-28	qPAC.A08.2	145	Palmitic acid conetnt (C16:0)	A08	18876898	18877431	BnaA08G0139300ZS	-	AT3G43980	uS14z	Ribosomal Protein uS14z	Ribosomal protein S14p/S29e family protein
A08	17841196	19571627	1730432	ZS11.v0_TE_annot_462515	18559063	0.193	-0.351043	0.0296613	1.4e-28	qPAC.A08.2	145	Palmitic acid conetnt (C16:0)	A08	18891152	18893607	BnaA08G0139400ZS	+	AT4G33880	RSL2	ROOT HAIR DEFECTIVE 6-LIKE 2	ROOT HAIR DEFECTIVE 6-LIKE 2
A08	17841196	19571627	1730432	ZS11.v0_TE_annot_462515	18559063	0.193	-0.351043	0.0296613	1.4e-28	qPAC.A08.2	145	Palmitic acid conetnt (C16:0)	A08	18908572	18911204	BnaA08G0139600ZS	+	AT4G33840			Glycosyl hydrolase family 10 protein
A08	17841196	19571627	1730432	ZS11.v0_TE_annot_462515	18559063	0.193	-0.351043	0.0296613	1.4e-28	qPAC.A08.2	145	Palmitic acid conetnt (C16:0)	A08	18928485	18934508	BnaA08G0139800ZS	+	AT4G33790	CER4	ECERIFERUM 4	Jojoba acyl CoA reductase-related male sterility protein
A08	17841196	19571627	1730432	ZS11.v0_TE_annot_462515	18559063	0.193	-0.351043	0.0296613	1.4e-28	qPAC.A08.2	145	Palmitic acid conetnt (C16:0)	A08	18949321	18951709	BnaA08G0139900ZS	+	AT4G33770	AtITPK2	NULL	Inositol 1,3,4-trisphosphate 5/6-kinase family protein
A08	17841196	19571627	1730432	ZS11.v0_TE_annot_462515	18559063	0.193	-0.351043	0.0296613	1.4e-28	qPAC.A08.2	145	Palmitic acid conetnt (C16:0)	A08	18952554	18956190	BnaA08G0140000ZS	+	AT4G33760	OKI1	OKINA KUKI	tRNA synthetase class II (D, K and N) family protein
A08	17841196	19571627	1730432	ZS11.v0_TE_annot_462515	18559063	0.193	-0.351043	0.0296613	1.4e-28	qPAC.A08.2	145	Palmitic acid conetnt (C16:0)	A08	18963034	18966040	BnaA08G0140100ZS	+	AT4G33680	AGD2	ABERRANT GROWTH AND DEATH 2	Pyridoxal phosphate (PLP)-dependent transferases superfamily protein
A08	17841196	19571627	1730432	ZS11.v0_TE_annot_462515	18559063	0.193	-0.351043	0.0296613	1.4e-28	qPAC.A08.2	145	Palmitic acid conetnt (C16:0)	A08	18966145	18967908	BnaA08G0140200ZS	+	AT4G33670	L-GalDH	L-galactose dehydrogenase	NAD(P)-linked oxidoreductase superfamily protein
A08	17841196	19571627	1730432	ZS11.v0_TE_annot_462515	18559063	0.193	-0.351043	0.0296613	1.4e-28	qPAC.A08.2	145	Palmitic acid conetnt (C16:0)	A08	18975097	18978953	BnaA08G0140400ZS	-	AT4G33630	EX1	EXECUTER1	Protein of unknown function (DUF3506)
A08	17841196	19571627	1730432	ZS11.v0_TE_annot_462515	18559063	0.193	-0.351043	0.0296613	1.4e-28	qPAC.A08.2	145	Palmitic acid conetnt (C16:0)	A08	18981860	18982345	BnaA08G0140500ZS	+
A08	17841196	19571627	1730432	ZS11.v0_TE_annot_462515	18559063	0.193	-0.351043	0.0296613	1.4e-28	qPAC.A08.2	145	Palmitic acid conetnt (C16:0)	A08	18983479	18984870	BnaA08G0140600ZS	+	AT4G33600			NULL
A08	17841196	19571627	1730432	ZS11.v0_TE_annot_462515	18559063	0.193	-0.351043	0.0296613	1.4e-28	qPAC.A08.2	145	Palmitic acid conetnt (C16:0)	A08	18985560	18986960	BnaA08G0140700ZS	+	AT4G33590			NULL
A08	17841196	19571627	1730432	ZS11.v0_TE_annot_462515	18559063	0.193	-0.351043	0.0296613	1.4e-28	qPAC.A08.2	145	Palmitic acid conetnt (C16:0)	A08	18992367	18996552	BnaA08G0140800ZS	-	AT4G33565	ATL83	Arabidopsis Tóxicos en Levadura 83	Transmembrane amino acid transporter family protein
A08	17841196	19571627	1730432	ZS11.v0_TE_annot_462515	18559063	0.193	-0.351043	0.0296613	1.4e-28	qPAC.A08.2	145	Palmitic acid conetnt (C16:0)	A08	18999219	18999509	BnaA08G0140900ZS	-	AT4G33560	WIP5	Wound-induced polypeptide 5	Wound-responsive family protein
A08	17841196	19571627	1730432	ZS11.v0_TE_annot_462515	18559063	0.193	-0.351043	0.0296613	1.4e-28	qPAC.A08.2	145	Palmitic acid conetnt (C16:0)	A08	19001038	19002195	BnaA08G0141000ZS	-	AT1G57850			Toll-Interleukin-Resistance (TIR) domain family protein
A08	17841196	19571627	1730432	ZS11.v0_TE_annot_462515	18559063	0.193	-0.351043	0.0296613	1.4e-28	qPAC.A08.2	145	Palmitic acid conetnt (C16:0)	A08	19006550	19006927	BnaA08G0141200ZS	-	AT4G33550			Bifunctional inhibitor/lipid-transfer protein/seed storage 2S albumin superfamily protein
A08	17841196	19571627	1730432	ZS11.v0_TE_annot_462515	18559063	0.193	-0.351043	0.0296613	1.4e-28	qPAC.A08.2	145	Palmitic acid conetnt (C16:0)	A08	19007795	19008145	BnaA08G0141300ZS	-	AT4G33550			Bifunctional inhibitor/lipid-transfer protein/seed storage 2S albumin superfamily protein
A08	17841196	19571627	1730432	ZS11.v0_TE_annot_462515	18559063	0.193	-0.351043	0.0296613	1.4e-28	qPAC.A08.2	145	Palmitic acid conetnt (C16:0)	A08	19008974	19010090	BnaA08G0141400ZS	-	AT4G33520	AtHMAC6	Arabidopsis thaliana heavy metal ATPase 6	P-type ATP-ase 1
A08	17841196	19571627	1730432	ZS11.v0_TE_annot_462515	18559063	0.193	-0.351043	0.0296613	1.4e-28	qPAC.A08.2	145	Palmitic acid conetnt (C16:0)	A08	19011074	19014012	BnaA08G0141500ZS	+	AT1G26780	AtMYB117	myb domain protein 117	Dehydrin family protein
A08	17841196	19571627	1730432	ZS11.v0_TE_annot_462515	18559063	0.193	-0.351043	0.0296613	1.4e-28	qPAC.A08.2	145	Palmitic acid conetnt (C16:0)	A08	19015457	19018971	BnaA08G0141600ZS	+	AT4G33430	ATBAK1	NULL	BRI1-associated receptor kinase
A08	17841196	19571627	1730432	ZS11.v0_TE_annot_462515	18559063	0.193	-0.351043	0.0296613	1.4e-28	qPAC.A08.2	145	Palmitic acid conetnt (C16:0)	A08	19019849	19021365	BnaA08G0141700ZS	-	AT4G33420	Prx47	Peroxidase 47	Peroxidase superfamily protein
A08	17841196	19571627	1730432	ZS11.v0_TE_annot_462515	18559063	0.193	-0.351043	0.0296613	1.4e-28	qPAC.A08.2	145	Palmitic acid conetnt (C16:0)	A08	19040719	19042720	BnaA08G0141900ZS	-	AT4G33380			NULL
A08	17841196	19571627	1730432	ZS11.v0_TE_annot_462515	18559063	0.193	-0.351043	0.0296613	1.4e-28	qPAC.A08.2	145	Palmitic acid conetnt (C16:0)	A08	19044626	19045639	BnaA08G0142000ZS	-	AT4G33355			F-box associated ubiquitination effector family protein
A08	17841196	19571627	1730432	ZS11.v0_TE_annot_462515	18559063	0.193	-0.351043	0.0296613	1.4e-28	qPAC.A08.2	145	Palmitic acid conetnt (C16:0)	A08	19055905	19061628	BnaA08G0142100ZS	+	AT4G33330	GUX2	glucuronic acid substitution of xylan 2	plant glycogenin-like starch initiation protein 3
A08	17841196	19571627	1730432	ZS11.v0_TE_annot_462515	18559063	0.193	-0.351043	0.0296613	1.4e-28	qPAC.A08.2	145	Palmitic acid conetnt (C16:0)	A08	19072410	19074823	BnaA08G0142300ZS	+
A08	17841196	19571627	1730432	ZS11.v0_TE_annot_462515	18559063	0.193	-0.351043	0.0296613	1.4e-28	qPAC.A08.2	145	Palmitic acid conetnt (C16:0)	A08	19078249	19082903	BnaA08G0142400ZS	-
A08	17841196	19571627	1730432	ZS11.v0_TE_annot_462515	18559063	0.193	-0.351043	0.0296613	1.4e-28	qPAC.A08.2	145	Palmitic acid conetnt (C16:0)	A08	19084077	19085400	BnaA08G0142500ZS	+	AT4G33250	ATTIF3K1	NULL	eukaryotic translation initiation factor 3K
A08	17841196	19571627	1730432	ZS11.v0_TE_annot_462515	18559063	0.193	-0.351043	0.0296613	1.4e-28	qPAC.A08.2	145	Palmitic acid conetnt (C16:0)	A08	19099293	19103611	BnaA08G0142700ZS	+	AT4G33210	SLOMO	SLOW MOTION	F-box family protein
A08	17841196	19571627	1730432	ZS11.v0_TE_annot_462515	18559063	0.193	-0.351043	0.0296613	1.4e-28	qPAC.A08.2	145	Palmitic acid conetnt (C16:0)	A08	19107943	19112407	BnaA08G0142800ZS	+	AT4G33210	SLOMO	SLOW MOTION	F-box family protein
A08	17841196	19571627	1730432	ZS11.v0_TE_annot_462515	18559063	0.193	-0.351043	0.0296613	1.4e-28	qPAC.A08.2	145	Palmitic acid conetnt (C16:0)	A08	19112885	19115935	BnaA08G0142900ZS	+	AT4G33170			Tetratricopeptide repeat (TPR)-like superfamily protein
A08	17841196	19571627	1730432	ZS11.v0_TE_annot_462515	18559063	0.193	-0.351043	0.0296613	1.4e-28	qPAC.A08.2	145	Palmitic acid conetnt (C16:0)	A08	19123722	19124334	BnaA08G0143000ZS	-	AT4G33100			NULL
A08	17841196	19571627	1730432	ZS11.v0_TE_annot_462515	18559063	0.193	-0.351043	0.0296613	1.4e-28	qPAC.A08.2	145	Palmitic acid conetnt (C16:0)	A08	19125052	19129269	BnaA08G0143100ZS	+	AT4G33090	APM1	aminopeptidase M1	aminopeptidase M1
A08	17841196	19571627	1730432	ZS11.v0_TE_annot_462515	18559063	0.193	-0.351043	0.0296613	1.4e-28	qPAC.A08.2	145	Palmitic acid conetnt (C16:0)	A08	19131340	19134053	BnaA08G0143200ZS	+	AT4G33050	AtIQM1	NULL	NULL
A08	17841196	19571627	1730432	ZS11.v0_TE_annot_462515	18559063	0.193	-0.351043	0.0296613	1.4e-28	qPAC.A08.2	145	Palmitic acid conetnt (C16:0)	A08	19140373	19140807	BnaA08G0143300ZS	+	AT4G33040	ROXY21	NULL	phospholipase D P1
A08	17841196	19571627	1730432	ZS11.v0_TE_annot_462515	18559063	0.193	-0.351043	0.0296613	1.4e-28	qPAC.A08.2	145	Palmitic acid conetnt (C16:0)	A08	19160702	19162612	BnaA08G0143500ZS	+	AT4G32950			Protein phosphatase 2C family protein
A08	17841196	19571627	1730432	ZS11.v0_TE_annot_462515	18559063	0.193	-0.351043	0.0296613	1.4e-28	qPAC.A08.2	145	Palmitic acid conetnt (C16:0)	A08	19164305	19165313	BnaA08G0143600ZS	-	AT4G32915			D-aminoacid aminotransferase-like PLP-dependent enzymes superfamily protein
A08	17841196	19571627	1730432	ZS11.v0_TE_annot_462515	18559063	0.193	-0.351043	0.0296613	1.4e-28	qPAC.A08.2	145	Palmitic acid conetnt (C16:0)	A08	19178216	19184567	BnaA08G0143700ZS	+	AT4G32880	ATHB-8	homeobox gene 8	homeobox gene 8
A08	17841196	19571627	1730432	ZS11.v0_TE_annot_462515	18559063	0.193	-0.351043	0.0296613	1.4e-28	qPAC.A08.2	145	Palmitic acid conetnt (C16:0)	A08	19191983	19192474	BnaA08G0143800ZS	-	AT4G32870			Polyketide cyclase/dehydrase and lipid transport superfamily protein
A08	17841196	19571627	1730432	ZS11.v0_TE_annot_462515	18559063	0.193	-0.351043	0.0296613	1.4e-28	qPAC.A08.2	145	Palmitic acid conetnt (C16:0)	A08	19205168	19205746	BnaA08G0143900ZS	+	AT4G32860			NULL
A08	17841196	19571627	1730432	ZS11.v0_TE_annot_462515	18559063	0.193	-0.351043	0.0296613	1.4e-28	qPAC.A08.2	145	Palmitic acid conetnt (C16:0)	A08	19208580	19210148	BnaA08G0144000ZS	-	AT2G25880	AtAUR2	ataurora2	ataurora2
A08	17841196	19571627	1730432	ZS11.v0_TE_annot_462515	18559063	0.193	-0.351043	0.0296613	1.4e-28	qPAC.A08.2	145	Palmitic acid conetnt (C16:0)	A08	19233090	19233782	BnaA08G0144100ZS	-	AT4G32800	ERF043	ethylene response factor 43	Integrase-type DNA-binding superfamily protein
A08	17841196	19571627	1730432	ZS11.v0_TE_annot_462515	18559063	0.193	-0.351043	0.0296613	1.4e-28	qPAC.A08.2	145	Palmitic acid conetnt (C16:0)	A08	19241527	19243977	BnaA08G0144200ZS	-	AT4G32790			Exostosin family protein
A08	17841196	19571627	1730432	ZS11.v0_TE_annot_462515	18559063	0.193	-0.351043	0.0296613	1.4e-28	qPAC.A08.2	145	Palmitic acid conetnt (C16:0)	A08	19255805	19257683	BnaA08G0144400ZS	+	AT4G32750			NULL
A08	17841196	19571627	1730432	ZS11.v0_TE_annot_462515	18559063	0.193	-0.351043	0.0296613	1.4e-28	qPAC.A08.2	145	Palmitic acid conetnt (C16:0)	A08	19257985	19262807	BnaA08G0144500ZS	-	AT4G32730	ATMYB3R-1	NULL	Homeodomain-like protein
A08	17841196	19571627	1730432	ZS11.v0_TE_annot_462515	18559063	0.193	-0.351043	0.0296613	1.4e-28	qPAC.A08.2	145	Palmitic acid conetnt (C16:0)	A08	19263330	19266249	BnaA08G0144600ZS	-	AT4G32720	AtLa1	La protein 1	La protein 1
A08	17841196	19571627	1730432	ZS11.v0_TE_annot_462515	18559063	0.193	-0.351043	0.0296613	1.4e-28	qPAC.A08.2	145	Palmitic acid conetnt (C16:0)	A08	19287191	19290197	BnaA08G0144700ZS	-	AT2G01275			NULL
A08	17841196	19571627	1730432	ZS11.v0_TE_annot_462515	18559063	0.193	-0.351043	0.0296613	1.4e-28	qPAC.A08.2	145	Palmitic acid conetnt (C16:0)	A08	19291467	19295577	BnaA08G0144800ZS	+	AT1G43780	scpl44	serine carboxypeptidase-like 44	serine carboxypeptidase-like 44
A08	17841196	19571627	1730432	ZS11.v0_TE_annot_462515	18559063	0.193	-0.351043	0.0296613	1.4e-28	qPAC.A08.2	145	Palmitic acid conetnt (C16:0)	A08	19313206	19315323	BnaA08G0145000ZS	-	AT3G26560			ATP-dependent RNA helicase, putative
A08	17841196	19571627	1730432	ZS11.v0_TE_annot_462515	18559063	0.193	-0.351043	0.0296613	1.4e-28	qPAC.A08.2	145	Palmitic acid conetnt (C16:0)	A08	19315333	19315953	BnaA08G0145100ZS	-	AT3G26560			ATP-dependent RNA helicase, putative
A08	17841196	19571627	1730432	ZS11.v0_TE_annot_462515	18559063	0.193	-0.351043	0.0296613	1.4e-28	qPAC.A08.2	145	Palmitic acid conetnt (C16:0)	A08	19315962	19316264	BnaA08G0145200ZS	-
A08	17841196	19571627	1730432	ZS11.v0_TE_annot_462515	18559063	0.193	-0.351043	0.0296613	1.4e-28	qPAC.A08.2	145	Palmitic acid conetnt (C16:0)	A08	19319437	19320633	BnaA08G0145300ZS	+	AT4G32680	G1IP	GET1-interacting protein	NULL
A08	17841196	19571627	1730432	ZS11.v0_TE_annot_462515	18559063	0.193	-0.351043	0.0296613	1.4e-28	qPAC.A08.2	145	Palmitic acid conetnt (C16:0)	A08	19320828	19322602	BnaA08G0145400ZS	-	AT4G38170	FRS9	FAR1-related sequence 9	FAR1-related sequence 9
A08	17841196	19571627	1730432	ZS11.v0_TE_annot_462515	18559063	0.193	-0.351043	0.0296613	1.4e-28	qPAC.A08.2	145	Palmitic acid conetnt (C16:0)	A08	19328448	19328711	BnaA08G0145500ZS	+
A08	17841196	19571627	1730432	ZS11.v0_TE_annot_462515	18559063	0.193	-0.351043	0.0296613	1.4e-28	qPAC.A08.2	145	Palmitic acid conetnt (C16:0)	A08	19329298	19330649	BnaA08G0145600ZS	+	AT2G25670			NULL
A08	17841196	19571627	1730432	ZS11.v0_TE_annot_462515	18559063	0.193	-0.351043	0.0296613	1.4e-28	qPAC.A08.2	145	Palmitic acid conetnt (C16:0)	A08	19339471	19341512	BnaA08G0145800ZS	+	AT4G32570	TIFY8	TIFY domain protein 8	VACUOLAR SORTING RECEPTOR 7
A08	17841196	19571627	1730432	ZS11.v0_TE_annot_462515	18559063	0.193	-0.351043	0.0296613	1.4e-28	qPAC.A08.2	145	Palmitic acid conetnt (C16:0)	A08	19341869	19347348	BnaA08G0145900ZS	-	AT4G32551	LUG	LEUNIG	LisH dimerisation motif;WD40/YVTN repeat-like-containing domain
A08	17841196	19571627	1730432	ZS11.v0_TE_annot_462515	18559063	0.193	-0.351043	0.0296613	1.4e-28	qPAC.A08.2	145	Palmitic acid conetnt (C16:0)	A08	19356886	19358705	BnaA08G0146000ZS	-	AT4G32540	YUC	YUCCA	Flavin-binding monooxygenase family protein
A08	17841196	19571627	1730432	ZS11.v0_TE_annot_462515	18559063	0.193	-0.351043	0.0296613	1.4e-28	qPAC.A08.2	145	Palmitic acid conetnt (C16:0)	A08	19374681	19376173	BnaA08G0146100ZS	+	AT4G32530	VHA-c'	NULL	ATPase, F0/V0 complex, subunit C protein
A08	17841196	19571627	1730432	ZS11.v0_TE_annot_462515	18559063	0.193	-0.351043	0.0296613	1.4e-28	qPAC.A08.2	145	Palmitic acid conetnt (C16:0)	A08	19377067	19379657	BnaA08G0146200ZS	+	AT4G32520	AtSHMT3	SERINE HYDROXYMETHYLTRANSFERASE 3	PQ-loop repeat family protein / transmembrane family protein
A08	17841196	19571627	1730432	ZS11.v0_TE_annot_462515	18559063	0.193	-0.351043	0.0296613	1.4e-28	qPAC.A08.2	145	Palmitic acid conetnt (C16:0)	A08	19380001	19380912	BnaA08G0146300ZS	+	AT4G32470			Cytochrome bd ubiquinol oxidase, 14kDa subunit
A08	17841196	19571627	1730432	ZS11.v0_TE_annot_462515	18559063	0.193	-0.351043	0.0296613	1.4e-28	qPAC.A08.2	145	Palmitic acid conetnt (C16:0)	A08	19388623	19392027	BnaA08G0146500ZS	-	AT4G32375			Defensin-like (DEFL) family protein
A08	17841196	19571627	1730432	ZS11.v0_TE_annot_462515	18559063	0.193	-0.351043	0.0296613	1.4e-28	qPAC.A08.2	145	Palmitic acid conetnt (C16:0)	A08	19400291	19400713	BnaA08G0146600ZS	-	AT2G23148			heme oxygenase 3
A08	17841196	19571627	1730432	ZS11.v0_TE_annot_462515	18559063	0.193	-0.351043	0.0296613	1.4e-28	qPAC.A08.2	145	Palmitic acid conetnt (C16:0)	A08	19407133	19409877	BnaA08G0146700ZS	-	AT4G32330	WDL5	WAVE-DAMPENED 5	Ubiquitin-like superfamily protein
A08	17841196	19571627	1730432	ZS11.v0_TE_annot_462515	18559063	0.193	-0.351043	0.0296613	1.4e-28	qPAC.A08.2	145	Palmitic acid conetnt (C16:0)	A08	19418596	19421823	BnaA08G0146800ZS	-	AT4G32300	SD2-5	S-domain-2 5	Ubiquitin-like superfamily protein
A08	17841196	19571627	1730432	ZS11.v0_TE_annot_462515	18559063	0.193	-0.351043	0.0296613	1.4e-28	qPAC.A08.2	145	Palmitic acid conetnt (C16:0)	A08	19488900	19490064	BnaA08G0147000ZS	+	AT4G32030			NULL
A08	17841196	19571627	1730432	ZS11.v0_TE_annot_462515	18559063	0.193	-0.351043	0.0296613	1.4e-28	qPAC.A08.2	145	Palmitic acid conetnt (C16:0)	A08	19491626	19494652	BnaA08G0147100ZS	-	AT4G32140			EamA-like transporter family
A08	17841196	19571627	1730432	ZS11.v0_TE_annot_462515	18559063	0.193	-0.351043	0.0296613	1.4e-28	qPAC.A08.2	145	Palmitic acid conetnt (C16:0)	A08	19502088	19503168	BnaA08G0147200ZS	-	AT4G32150	ATVAMP711	vesicle-associated membrane protein 711	vesicle-associated membrane protein 711
A08	17841196	19571627	1730432	ZS11.v0_TE_annot_462515	18559063	0.193	-0.351043	0.0296613	1.4e-28	qPAC.A08.2	145	Palmitic acid conetnt (C16:0)	A08	19510636	19511447	BnaA08G0147300ZS	+	AT1G20830	MCD1	MULTIPLE CHLOROPLAST DIVISION SITE 1	multiple chloroplast division site 1
A08	17841196	19571627	1730432	ZS11.v0_TE_annot_462515	18559063	0.193	-0.351043	0.0296613	1.4e-28	qPAC.A08.2	145	Palmitic acid conetnt (C16:0)	A08	19515835	19517516	BnaA08G0147400ZS	+	AT4G32175			thioglucoside glucosidase 3
A08	17841196	19571627	1730432	ZS11.v0_TE_annot_462515	18559063	0.193	-0.351043	0.0296613	1.4e-28	qPAC.A08.2	145	Palmitic acid conetnt (C16:0)	A08	19523261	19529044	BnaA08G0147500ZS	-	AT4G32180	ATPANK2	pantothenate kinase 2	pantothenate kinase 2
A08	17841196	19571627	1730432	ZS11.v0_TE_annot_462515	18559063	0.193	-0.351043	0.0296613	1.4e-28	qPAC.A08.2	145	Palmitic acid conetnt (C16:0)	A08	19540137	19540289	BnaA08G0147600ZS	+
A08	17841196	19571627	1730432	ZS11.v0_TE_annot_462515	18559063	0.193	-0.351043	0.0296613	1.4e-28	qPAC.A08.2	145	Palmitic acid conetnt (C16:0)	A08	19542486	19544985	BnaA08G0147700ZS	-	AT4G32272	UGNT1	UDP-GlcNAc transporter 1	Dof-type zinc finger DNA-binding family protein
A08	17841196	19571627	1730432	ZS11.v0_TE_annot_462515	18559063	0.193	-0.351043	0.0296613	1.4e-28	qPAC.A08.2	145	Palmitic acid conetnt (C16:0)	A08	19551577	19553854	BnaA08G0147800ZS	-	AT4G31940	CYP82C4	cytochrome P450, family 82, subfamily C, polypeptide 4	Homeobox-leucine zipper protein family
A08	17841196	19571627	1730432	ZS11.v0_TE_annot_462515	18559063	0.193	-0.351043	0.0296613	1.4e-28	qPAC.A08.2	145	Palmitic acid conetnt (C16:0)	A08	19558138	19560581	BnaA08G0147900ZS	+	AT4G31880	AtPDS5C	NULL	NULL
A08	17841196	19571627	1730432	ZS11.v0_TE_annot_462515	18559063	0.193	-0.351043	0.0296613	1.4e-28	qPAC.A08.2	145	Palmitic acid conetnt (C16:0)	A08	19568705	19569337	BnaA08G0148000ZS	+	AT4G31860			Protein phosphatase 2C family protein
A08	17841196	19571627	1730432	ZS11.v0_TE_annot_462515	18559063	0.193	-0.351043	0.0296613	1.4e-28	qPAC.A08.2	145	Palmitic acid conetnt (C16:0)	A08	19570069	19570681	BnaA08G0148100ZS	-	AT4G31840	AtENODL15	NULL	early nodulin-like protein 15
A08	17841196	19571627	1730432	ZS11.v0_TE_annot_462515	18559063	0.193	-0.351043	0.0296613	1.4e-28	qPAC.A08.2	145	Palmitic acid conetnt (C16:0)	A08	19571335	19571709	BnaA08G0148200ZS	+	AT4G31830			NULL
A08	17841196	19571627	1730432	ZS11.v0_TE_annot_462515	18559063	0.193	-0.351043	0.0296613	1.4e-28	qPAC.A08.2	145	Palmitic acid conetnt (C16:0)	A08	17939525	17941695	BnaA08G0125400ZS	-	AT4G22140	EBS	EARLY BOLTING IN SHORT DAYS	PHD finger family protein / bromo-adjacent homology (BAH) domain-containing protein
A08	17841196	19571627	1730432	ZS11.v0_TE_annot_462515	18559063	0.193	-0.351043	0.0296613	1.4e-28	qPAC.A08.2	145	Palmitic acid conetnt (C16:0)	A08	17972730	17974056	BnaA08G0126000ZS	-	AT1G53360			F-box associated ubiquitination effector family protein
A08	17841196	19571627	1730432	ZS11.v0_TE_annot_462515	18559063	0.193	-0.351043	0.0296613	1.4e-28	qPAC.A08.2	145	Palmitic acid conetnt (C16:0)	A08	18153210	18153543	BnaA08G0128100ZS	+	AT2G12475			GATA type zinc finger transcription factor family protein
A08	17841196	19571627	1730432	ZS11.v0_TE_annot_462515	18559063	0.193	-0.351043	0.0296613	1.4e-28	qPAC.A08.2	145	Palmitic acid conetnt (C16:0)	A08	18169271	18172366	BnaA08G0128600ZS	+	AT4G11470	CRK31	cysteine-rich RLK (RECEPTOR-like protein kinase) 31	cysteine-rich RLK (RECEPTOR-like protein kinase) 31
A08	17841196	19571627	1730432	ZS11.v0_TE_annot_462515	18559063	0.193	-0.351043	0.0296613	1.4e-28	qPAC.A08.2	145	Palmitic acid conetnt (C16:0)	A08	18249700	18256545	BnaA08G0129200ZS	-	AT4G23260	CRK18	cysteine-rich RLK (RECEPTOR-like protein kinase) 18	cysteine-rich RLK (RECEPTOR-like protein kinase) 18
A08	17841196	19571627	1730432	ZS11.v0_TE_annot_462515	18559063	0.193	-0.351043	0.0296613	1.4e-28	qPAC.A08.2	145	Palmitic acid conetnt (C16:0)	A08	18382659	18383432	BnaA08G0130600ZS	-	AT2G17070			NULL
A08	17841196	19571627	1730432	ZS11.v0_TE_annot_462515	18559063	0.193	-0.351043	0.0296613	1.4e-28	qPAC.A08.2	145	Palmitic acid conetnt (C16:0)	A08	18560804	18563475	BnaA08G0133500ZS	+	AT4G34710	ADC2	arginine decarboxylase 2	Rhodanese/Cell cycle control phosphatase superfamily protein
A08	17841196	19571627	1730432	ZS11.v0_TE_annot_462515	18559063	0.193	-0.351043	0.0296613	1.4e-28	qPAC.A08.2	145	Palmitic acid conetnt (C16:0)	A08	18578507	18580775	BnaA08G0134000ZS	+	AT4G34660	SH3P2	SH3 domain-containing protein 2	UDP-Glycosyltransferase superfamily protein
A08	17841196	19571627	1730432	ZS11.v0_TE_annot_462515	18559063	0.193	-0.351043	0.0296613	1.4e-28	qPAC.A08.2	145	Palmitic acid conetnt (C16:0)	A08	18628426	18630829	BnaA08G0134900ZS	+	AT4G34490	ATCAP1	cyclase associated protein 1	trehalose-6-phosphatase synthase S4
A08	17841196	19571627	1730432	ZS11.v0_TE_annot_462515	18559063	0.193	-0.351043	0.0296613	1.4e-28	qPAC.A08.2	145	Palmitic acid conetnt (C16:0)	A08	18677532	18679001	BnaA08G0135600ZS	-	AT4G34380			Transducin/WD40 repeat-like superfamily protein
A08	17841196	19571627	1730432	ZS11.v0_TE_annot_462515	18559063	0.193	-0.351043	0.0296613	1.4e-28	qPAC.A08.2	145	Palmitic acid conetnt (C16:0)	A08	18693514	18696005	BnaA08G0136100ZS	-	AT4G34320			Protein of unknown function (DUF677)
A08	17841196	19571627	1730432	ZS11.v0_TE_annot_462515	18559063	0.193	-0.351043	0.0296613	1.4e-28	qPAC.A08.2	145	Palmitic acid conetnt (C16:0)	A08	18758292	18759743	BnaA08G0137400ZS	+	AT4G34135	UGT73B2	UDP-glucosyltransferase 73B2	Pentatricopeptide repeat (PPR) superfamily protein
A08	17841196	19571627	1730432	ZS11.v0_TE_annot_462515	18559063	0.193	-0.351043	0.0296613	1.4e-28	qPAC.A08.2	145	Palmitic acid conetnt (C16:0)	A08	18825070	18826729	BnaA08G0138500ZS	+
A08	17841196	19571627	1730432	ZS11.v0_TE_annot_462515	18559063	0.193	-0.351043	0.0296613	1.4e-28	qPAC.A08.2	145	Palmitic acid conetnt (C16:0)	A08	18904255	18908507	BnaA08G0139500ZS	+	AT4G33840			Glycosyl hydrolase family 10 protein
A08	17841196	19571627	1730432	ZS11.v0_TE_annot_462515	18559063	0.193	-0.351043	0.0296613	1.4e-28	qPAC.A08.2	145	Palmitic acid conetnt (C16:0)	A08	18917081	18926710	BnaA08G0139700ZS	+	AT4G33840			Glycosyl hydrolase family 10 protein
A08	17841196	19571627	1730432	ZS11.v0_TE_annot_462515	18559063	0.193	-0.351043	0.0296613	1.4e-28	qPAC.A08.2	145	Palmitic acid conetnt (C16:0)	A08	18968087	18973722	BnaA08G0140300ZS	-	AT4G33650	ADL2	ARABIDOPSIS DYNAMIN-LIKE 2	dynamin-related protein 3A
A08	17841196	19571627	1730432	ZS11.v0_TE_annot_462515	18559063	0.193	-0.351043	0.0296613	1.4e-28	qPAC.A08.2	145	Palmitic acid conetnt (C16:0)	A08	19037460	19040111	BnaA08G0141800ZS	+	AT4G33400	DEM1	DEFECTIVE EMBRYO AND MERISTEMS 1	Vacuolar import/degradation, Vid27-related protein
A08	17841196	19571627	1730432	ZS11.v0_TE_annot_462515	18559063	0.193	-0.351043	0.0296613	1.4e-28	qPAC.A08.2	145	Palmitic acid conetnt (C16:0)	A08	19068453	19071577	BnaA08G0142200ZS	+	AT4G33300	ADR1-L1	ADR1-like 1	ADR1-like 1
A08	17841196	19571627	1730432	ZS11.v0_TE_annot_462515	18559063	0.193	-0.351043	0.0296613	1.4e-28	qPAC.A08.2	145	Palmitic acid conetnt (C16:0)	A08	19085906	19091262	BnaA08G0142600ZS	-	AT4G33220	ATPME44	A. THALIANA PECTIN METHYLESTERASE 44	pectin methylesterase 44
A08	17841196	19571627	1730432	ZS11.v0_TE_annot_462515	18559063	0.193	-0.351043	0.0296613	1.4e-28	qPAC.A08.2	145	Palmitic acid conetnt (C16:0)	A08	19151875	19153368	BnaA08G0143400ZS	-	AT4G33000	ATCBL10	NULL	calcineurin B-like protein 10
A08	17841196	19571627	1730432	ZS11.v0_TE_annot_462515	18559063	0.193	-0.351043	0.0296613	1.4e-28	qPAC.A08.2	145	Palmitic acid conetnt (C16:0)	A08	19250023	19254253	BnaA08G0144300ZS	-	AT4G32760	TOL9	TOM1-LIKE 9	ENTH/VHS/GAT family protein
A08	17841196	19571627	1730432	ZS11.v0_TE_annot_462515	18559063	0.193	-0.351043	0.0296613	1.4e-28	qPAC.A08.2	145	Palmitic acid conetnt (C16:0)	A08	19295869	19306644	BnaA08G0144900ZS	-	AT4G32700	POLQ	polymerase theta	sucrose-phosphatase-related
A08	17841196	19571627	1730432	ZS11.v0_TE_annot_462515	18559063	0.193	-0.351043	0.0296613	1.4e-28	qPAC.A08.2	145	Palmitic acid conetnt (C16:0)	A08	19332084	19333597	BnaA08G0145700ZS	-	AT4G32600			RING/U-box superfamily protein
A08	17841196	19571627	1730432	ZS11.v0_TE_annot_462515	18559063	0.193	-0.351043	0.0296613	1.4e-28	qPAC.A08.2	145	Palmitic acid conetnt (C16:0)	A08	19381396	19384840	BnaA08G0146400ZS	-	AT2G25590			Plant Tudor-like protein
A08	17841196	19571627	1730432	ZS11.v0_TE_annot_462515	18559063	0.193	-0.351043	0.0296613	1.4e-28	qPAC.A08.2	145	Palmitic acid conetnt (C16:0)	A08	19430550	19433090	BnaA08G0146900ZS	+	AT4G32272	UGNT1	UDP-GlcNAc transporter 1	Dof-type zinc finger DNA-binding family protein
A08	17841196	19571627	1730432	ZS11.v0_TE_annot_462515	18559063	0.193	-0.351043	0.0296613	1.4e-28	qPAC.A08.2	145	Palmitic acid conetnt (C16:0)	A08	18217785	18219651	BnaA08G0129000ZS	-	AT4G22980			NULL
A08	17841196	19571627	1730432	ZS11.v0_TE_annot_462515	18559063	0.193	-0.351043	0.0296613	1.4e-28	qPAC.A08.2	145	Palmitic acid conetnt (C16:0)	A08	19002711	19005596	BnaA08G0141100ZS	-	AT4G03430	EMB2770	EMBRYO DEFECTIVE 2770	pre-mRNA splicing factor-related
A08	17841196	19571627	1730432	ZS11.v0_TE_annot_462515	18559063	0.193	-0.351043	0.0296613	1.4e-28	qPAC.A08.2	145	Palmitic acid conetnt (C16:0)	A08	18874179	18875956	BnaA08G0139200ZS	+	AT4G33910			2-oxoglutarate (2OG) and Fe(II)-dependent oxygenase superfamily protein
C03	72516177	72562343	46167	ZS11.v0_TE_annot_808566	72516177	0.096	-0.182266	0.0340469	1.33e-07	qPAC.C03.1	15	Palmitic acid conetnt (C16:0)	C03	72521835	72524275	BnaC03G0747700ZS	+	AT4G34200	EDA9	embryo sac development arrest 9	NULL
C03	72516177	72562343	46167	ZS11.v0_TE_annot_808566	72516177	0.096	-0.182266	0.0340469	1.33e-07	qPAC.C03.1	15	Palmitic acid conetnt (C16:0)	C03	72524724	72525421	BnaC03G0747800ZS	-	AT2G27970	CKS2	CDK-subunit 2	CDK-subunit 2
C03	72516177	72562343	46167	ZS11.v0_TE_annot_808566	72516177	0.096	-0.182266	0.0340469	1.33e-07	qPAC.C03.1	15	Palmitic acid conetnt (C16:0)	C03	72542605	72543373	BnaC03G0748000ZS	+
C03	72516177	72562343	46167	ZS11.v0_TE_annot_808566	72516177	0.096	-0.182266	0.0340469	1.33e-07	qPAC.C03.1	15	Palmitic acid conetnt (C16:0)	C03	72544926	72545615	BnaC03G0748100ZS	+
C03	72516177	72562343	46167	ZS11.v0_TE_annot_808566	72516177	0.096	-0.182266	0.0340469	1.33e-07	qPAC.C03.1	15	Palmitic acid conetnt (C16:0)	C03	72560018	72561364	BnaC03G0748200ZS	-	AT4G34160	CYCD3	NULL	CYCLIN D3;1
C03	72516177	72562343	46167	ZS11.v0_TE_annot_808566	72516177	0.096	-0.182266	0.0340469	1.33e-07	qPAC.C03.1	15	Palmitic acid conetnt (C16:0)	C03	72526547	72535751	BnaC03G0747900ZS	-	AT3G42050	VHA-H	NULL	vacuolar ATP synthase subunit H family protein
A01	30626114	30727462	101349	ZS11.v0_TE_annot_136486	30676114	0.11	0.0981109	0.0209904	3.83e-06	qSAC.A01.1	3	Stearic acid content (C18:0)	A01	30627235	30627752	BnaA01G0332100ZS	+	AT3G17675			PsbP-like protein 2
A01	30626114	30727462	101349	ZS11.v0_TE_annot_136486	30676114	0.11	0.0981109	0.0209904	3.83e-06	qSAC.A01.1	3	Stearic acid content (C18:0)	A01	30628004	30628627	BnaA01G0332200ZS	-	AT3G17668	ENA	ENHANCER OF ATNSI ACTIVITY	jacalin-related lectin 22
A01	30626114	30727462	101349	ZS11.v0_TE_annot_136486	30676114	0.11	0.0981109	0.0209904	3.83e-06	qSAC.A01.1	3	Stearic acid content (C18:0)	A01	30629173	30630455	BnaA01G0332300ZS	-	AT3G17660	AGD15	ARF-GAP domain 15	ARF-GAP domain 15
A01	30626114	30727462	101349	ZS11.v0_TE_annot_136486	30676114	0.11	0.0981109	0.0209904	3.83e-06	qSAC.A01.1	3	Stearic acid content (C18:0)	A01	30630866	30633752	BnaA01G0332400ZS	-	AT3G17650	PDE321	pigment defective 321	YELLOW STRIPE like 5
A01	30626114	30727462	101349	ZS11.v0_TE_annot_136486	30676114	0.11	0.0981109	0.0209904	3.83e-06	qSAC.A01.1	3	Stearic acid content (C18:0)	A01	30648123	30648813	BnaA01G0332600ZS	-	AT4G10790	PUX10	plant UBX-domain containing 10	UBX domain-containing protein
A01	30626114	30727462	101349	ZS11.v0_TE_annot_136486	30676114	0.11	0.0981109	0.0209904	3.83e-06	qSAC.A01.1	3	Stearic acid content (C18:0)	A01	30661198	30662280	BnaA01G0332700ZS	-	AT3G16555			Eukaryotic aspartyl protease family protein
A01	30626114	30727462	101349	ZS11.v0_TE_annot_136486	30676114	0.11	0.0981109	0.0209904	3.83e-06	qSAC.A01.1	3	Stearic acid content (C18:0)	A01	30663791	30664302	BnaA01G0332800ZS	-	AT1G51320			F-box and associated interaction domains-containing protein
A01	30626114	30727462	101349	ZS11.v0_TE_annot_136486	30676114	0.11	0.0981109	0.0209904	3.83e-06	qSAC.A01.1	3	Stearic acid content (C18:0)	A01	30665111	30665362	BnaA01G0332900ZS	-	AT3G17630	ATCHX19	cation/H+ exchanger 19	cation/H+ exchanger 19
A01	30626114	30727462	101349	ZS11.v0_TE_annot_136486	30676114	0.11	0.0981109	0.0209904	3.83e-06	qSAC.A01.1	3	Stearic acid content (C18:0)	A01	30666023	30666316	BnaA01G0333000ZS	-	AT3G17630	ATCHX19	cation/H+ exchanger 19	cation/H+ exchanger 19
A01	30626114	30727462	101349	ZS11.v0_TE_annot_136486	30676114	0.11	0.0981109	0.0209904	3.83e-06	qSAC.A01.1	3	Stearic acid content (C18:0)	A01	30666701	30668863	BnaA01G0333100ZS	-	AT3G17611	ATRBL10	RHOMBOID-like protein 10	cysteine-rich RLK (RECEPTOR-like protein kinase) 13
A01	30626114	30727462	101349	ZS11.v0_TE_annot_136486	30676114	0.11	0.0981109	0.0209904	3.83e-06	qSAC.A01.1	3	Stearic acid content (C18:0)	A01	30669190	30669889	BnaA01G0333200ZS	-	AT3G17609	HYH	HY5-homolog	NULL
A01	30626114	30727462	101349	ZS11.v0_TE_annot_136486	30676114	0.11	0.0981109	0.0209904	3.83e-06	qSAC.A01.1	3	Stearic acid content (C18:0)	A01	30675477	30675877	BnaA01G0333300ZS	+	AT3G17600	IAA31	indole-3-acetic acid inducible 31	indole-3-acetic acid inducible 31
A01	30626114	30727462	101349	ZS11.v0_TE_annot_136486	30676114	0.11	0.0981109	0.0209904	3.83e-06	qSAC.A01.1	3	Stearic acid content (C18:0)	A01	30682635	30682883	BnaA01G0333400ZS	-	AT3G17580			NULL
A01	30626114	30727462	101349	ZS11.v0_TE_annot_136486	30676114	0.11	0.0981109	0.0209904	3.83e-06	qSAC.A01.1	3	Stearic acid content (C18:0)	A01	30689362	30690327	BnaA01G0333500ZS	-	AT4G10190	RIL5	reduced LUC luminescence 5	NULL
A01	30626114	30727462	101349	ZS11.v0_TE_annot_136486	30676114	0.11	0.0981109	0.0209904	3.83e-06	qSAC.A01.1	3	Stearic acid content (C18:0)	A01	30726559	30729241	BnaA01G0333600ZS	+	AT1G51800	IOS1	IMPAIRED OOMYCETE SUSCEPTIBILITY 1	Leucine-rich repeat protein kinase family protein
A01	30626114	30727462	101349	ZS11.v0_TE_annot_136486	30676114	0.11	0.0981109	0.0209904	3.83e-06	qSAC.A01.1	3	Stearic acid content (C18:0)	A01	30638057	30642423	BnaA01G0332500ZS	-
A08	18086751	19426324	1339574	ZS11.v0_TE_annot_462515	18559063	0.193	-0.180512	0.0239758	2.5e-13	qSAC.A08.1	76	Stearic acid content (C18:0)	A08	18093660	18095944	BnaA08G0127300ZS	+	AT4G22670	AtHip1	HSP70-interacting protein 1	HSP70-interacting protein 1
A08	18086751	19426324	1339574	ZS11.v0_TE_annot_462515	18559063	0.193	-0.180512	0.0239758	2.5e-13	qSAC.A08.1	76	Stearic acid content (C18:0)	A08	18098247	18099505	BnaA08G0127400ZS	+	AT3G52920			Family of unknown function (DUF662)
A08	18086751	19426324	1339574	ZS11.v0_TE_annot_462515	18559063	0.193	-0.180512	0.0239758	2.5e-13	qSAC.A08.1	76	Stearic acid content (C18:0)	A08	18099788	18103875	BnaA08G0127500ZS	-	AT4G22680	AtMYB85	myb domain protein 85	myb domain protein 85
A08	18086751	19426324	1339574	ZS11.v0_TE_annot_462515	18559063	0.193	-0.180512	0.0239758	2.5e-13	qSAC.A08.1	76	Stearic acid content (C18:0)	A08	18104388	18108710	BnaA08G0127600ZS	-	AT4G17785	MYB39	myb domain protein 39	dual specificity protein phosphatase (DsPTP1) family protein
A08	18086751	19426324	1339574	ZS11.v0_TE_annot_462515	18559063	0.193	-0.180512	0.0239758	2.5e-13	qSAC.A08.1	76	Stearic acid content (C18:0)	A08	18109680	18109954	BnaA08G0127700ZS	+
A08	18086751	19426324	1339574	ZS11.v0_TE_annot_462515	18559063	0.193	-0.180512	0.0239758	2.5e-13	qSAC.A08.1	76	Stearic acid content (C18:0)	A08	18114098	18115867	BnaA08G0127800ZS	+	AT4G22690	CYP706A1	cytochrome P450, family 706, subfamily A, polypeptide 1	cytochrome P450, family 706, subfamily A, polypeptide 1
A08	18086751	19426324	1339574	ZS11.v0_TE_annot_462515	18559063	0.193	-0.180512	0.0239758	2.5e-13	qSAC.A08.1	76	Stearic acid content (C18:0)	A08	18125010	18125933	BnaA08G0127900ZS	+	AT4G22720			Actin-like ATPase superfamily protein
A08	18086751	19426324	1339574	ZS11.v0_TE_annot_462515	18559063	0.193	-0.180512	0.0239758	2.5e-13	qSAC.A08.1	76	Stearic acid content (C18:0)	A08	18142542	18145232	BnaA08G0128000ZS	+	AT4G22758			UDP-Glycosyltransferase superfamily protein
A08	18086751	19426324	1339574	ZS11.v0_TE_annot_462515	18559063	0.193	-0.180512	0.0239758	2.5e-13	qSAC.A08.1	76	Stearic acid content (C18:0)	A08	18153888	18156680	BnaA08G0128200ZS	+	AT4G22850			beta-galactosidase 3
A08	18086751	19426324	1339574	ZS11.v0_TE_annot_462515	18559063	0.193	-0.180512	0.0239758	2.5e-13	qSAC.A08.1	76	Stearic acid content (C18:0)	A08	18158408	18161575	BnaA08G0128300ZS	+	AT4G22860	TPXL3	TPX2-LIKE PROTEIN 3	Cell cycle regulated microtubule associated protein
A08	18086751	19426324	1339574	ZS11.v0_TE_annot_462515	18559063	0.193	-0.180512	0.0239758	2.5e-13	qSAC.A08.1	76	Stearic acid content (C18:0)	A08	18162646	18163684	BnaA08G0128400ZS	-	AT4G22920	ATNYE1	NON-YELLOWING 1	non-yellowing 1
A08	18086751	19426324	1339574	ZS11.v0_TE_annot_462515	18559063	0.193	-0.180512	0.0239758	2.5e-13	qSAC.A08.1	76	Stearic acid content (C18:0)	A08	18165165	18168797	BnaA08G0128500ZS	-	AT4G11470	CRK31	cysteine-rich RLK (RECEPTOR-like protein kinase) 31	cysteine-rich RLK (RECEPTOR-like protein kinase) 31
A08	18086751	19426324	1339574	ZS11.v0_TE_annot_462515	18559063	0.193	-0.180512	0.0239758	2.5e-13	qSAC.A08.1	76	Stearic acid content (C18:0)	A08	18174186	18177860	BnaA08G0128700ZS	-	AT2G42830	AGL5	AGAMOUS-like 5	K-box region and MADS-box transcription factor family protein
A08	18086751	19426324	1339574	ZS11.v0_TE_annot_462515	18559063	0.193	-0.180512	0.0239758	2.5e-13	qSAC.A08.1	76	Stearic acid content (C18:0)	A08	18203904	18205585	BnaA08G0128800ZS	-	AT1G75220	AtERDL6	NULL	Major facilitator superfamily protein
A08	18086751	19426324	1339574	ZS11.v0_TE_annot_462515	18559063	0.193	-0.180512	0.0239758	2.5e-13	qSAC.A08.1	76	Stearic acid content (C18:0)	A08	18216669	18217429	BnaA08G0128900ZS	+
A08	18086751	19426324	1339574	ZS11.v0_TE_annot_462515	18559063	0.193	-0.180512	0.0239758	2.5e-13	qSAC.A08.1	76	Stearic acid content (C18:0)	A08	18241404	18243834	BnaA08G0129100ZS	+	AT4G23060	IQD22	IQ-domain 22	IQ-domain 22
A08	18086751	19426324	1339574	ZS11.v0_TE_annot_462515	18559063	0.193	-0.180512	0.0239758	2.5e-13	qSAC.A08.1	76	Stearic acid content (C18:0)	A08	18257597	18260144	BnaA08G0129300ZS	-	AT4G23260	CRK18	cysteine-rich RLK (RECEPTOR-like protein kinase) 18	cysteine-rich RLK (RECEPTOR-like protein kinase) 18
A08	18086751	19426324	1339574	ZS11.v0_TE_annot_462515	18559063	0.193	-0.180512	0.0239758	2.5e-13	qSAC.A08.1	76	Stearic acid content (C18:0)	A08	18263289	18265275	BnaA08G0129400ZS	+	AT4G23430	AtTic32-IVa	translocon at the inner envelope membrane of chloroplasts 32-IVa	NAD(P)-binding Rossmann-fold superfamily protein
A08	18086751	19426324	1339574	ZS11.v0_TE_annot_462515	18559063	0.193	-0.180512	0.0239758	2.5e-13	qSAC.A08.1	76	Stearic acid content (C18:0)	A08	18265895	18266251	BnaA08G0129500ZS	-	AT4G23493			non-specific phospholipase C3
A08	18086751	19426324	1339574	ZS11.v0_TE_annot_462515	18559063	0.193	-0.180512	0.0239758	2.5e-13	qSAC.A08.1	76	Stearic acid content (C18:0)	A08	18267414	18267809	BnaA08G0129600ZS	-	AT4G23496	SP1L5	SPIRAL1-like5	Phototropic-responsive NPH3 family protein
A08	18086751	19426324	1339574	ZS11.v0_TE_annot_462515	18559063	0.193	-0.180512	0.0239758	2.5e-13	qSAC.A08.1	76	Stearic acid content (C18:0)	A08	18287042	18287707	BnaA08G0129700ZS	+
A08	18086751	19426324	1339574	ZS11.v0_TE_annot_462515	18559063	0.193	-0.180512	0.0239758	2.5e-13	qSAC.A08.1	76	Stearic acid content (C18:0)	A08	18294223	18295317	BnaA08G0129800ZS	+	AT4G23530			Protein of unknown function (DUF793)
A08	18086751	19426324	1339574	ZS11.v0_TE_annot_462515	18559063	0.193	-0.180512	0.0239758	2.5e-13	qSAC.A08.1	76	Stearic acid content (C18:0)	A08	18324757	18325176	BnaA08G0129900ZS	+
A08	18086751	19426324	1339574	ZS11.v0_TE_annot_462515	18559063	0.193	-0.180512	0.0239758	2.5e-13	qSAC.A08.1	76	Stearic acid content (C18:0)	A08	18328682	18330204	BnaA08G0130000ZS	+	AT4G23550	ATWRKY29	NULL	WRKY family transcription factor
A08	18086751	19426324	1339574	ZS11.v0_TE_annot_462515	18559063	0.193	-0.180512	0.0239758	2.5e-13	qSAC.A08.1	76	Stearic acid content (C18:0)	A08	18346015	18348103	BnaA08G0130100ZS	+	AT2G17130	IDH-II	isocitrate dehydrogenase II	DNAJ heat shock family protein
A08	18086751	19426324	1339574	ZS11.v0_TE_annot_462515	18559063	0.193	-0.180512	0.0239758	2.5e-13	qSAC.A08.1	76	Stearic acid content (C18:0)	A08	18355901	18358131	BnaA08G0130200ZS	+	AT4G35250	HCF244	high chlorophyll fluorescence phenotype 244	NAD(P)-binding Rossmann-fold superfamily protein
A08	18086751	19426324	1339574	ZS11.v0_TE_annot_462515	18559063	0.193	-0.180512	0.0239758	2.5e-13	qSAC.A08.1	76	Stearic acid content (C18:0)	A08	18372001	18375467	BnaA08G0130300ZS	+	AT4G35240			Protein of unknown function (DUF630 and DUF632)
A08	18086751	19426324	1339574	ZS11.v0_TE_annot_462515	18559063	0.193	-0.180512	0.0239758	2.5e-13	qSAC.A08.1	76	Stearic acid content (C18:0)	A08	18377246	18380189	BnaA08G0130400ZS	+	AT4G35230	BSK1	brassinosteroid-signaling kinase 1	peptide met sulfoxide reductase 4
A08	18086751	19426324	1339574	ZS11.v0_TE_annot_462515	18559063	0.193	-0.180512	0.0239758	2.5e-13	qSAC.A08.1	76	Stearic acid content (C18:0)	A08	18381008	18381766	BnaA08G0130500ZS	-	AT4G35210			Arabidopsis protein of unknown function (DUF241)
A08	18086751	19426324	1339574	ZS11.v0_TE_annot_462515	18559063	0.193	-0.180512	0.0239758	2.5e-13	qSAC.A08.1	76	Stearic acid content (C18:0)	A08	18388643	18390284	BnaA08G0130700ZS	-	AT4G35190	LOG5	LONELY GUY 5	Putative lysine decarboxylase family protein
A08	18086751	19426324	1339574	ZS11.v0_TE_annot_462515	18559063	0.193	-0.180512	0.0239758	2.5e-13	qSAC.A08.1	76	Stearic acid content (C18:0)	A08	18392462	18394072	BnaA08G0130800ZS	+	AT4G35180	LHT7	LYS/HIS transporter 7	LYS/HIS transporter 7
A08	18086751	19426324	1339574	ZS11.v0_TE_annot_462515	18559063	0.193	-0.180512	0.0239758	2.5e-13	qSAC.A08.1	76	Stearic acid content (C18:0)	A08	18401542	18404331	BnaA08G0130900ZS	+	AT4G35150			O-methyltransferase family protein
A08	18086751	19426324	1339574	ZS11.v0_TE_annot_462515	18559063	0.193	-0.180512	0.0239758	2.5e-13	qSAC.A08.1	76	Stearic acid content (C18:0)	A08	18411736	18413055	BnaA08G0131000ZS	+	AT2G16900			Arabidopsis phospholipase-like protein (PEARLI 4) family
A08	18086751	19426324	1339574	ZS11.v0_TE_annot_462515	18559063	0.193	-0.180512	0.0239758	2.5e-13	qSAC.A08.1	76	Stearic acid content (C18:0)	A08	18416453	18417981	BnaA08G0131100ZS	-	AT4G35100	PIP2;7	PLASMA MEMBRANE INTRINSIC PROTEIN 2;7	oleosin 1
A08	18086751	19426324	1339574	ZS11.v0_TE_annot_462515	18559063	0.193	-0.180512	0.0239758	2.5e-13	qSAC.A08.1	76	Stearic acid content (C18:0)	A08	18424311	18426301	BnaA08G0131200ZS	+	AT4G35090	CAT2	catalase 2	acyl carrier protein 4
A08	18086751	19426324	1339574	ZS11.v0_TE_annot_462515	18559063	0.193	-0.180512	0.0239758	2.5e-13	qSAC.A08.1	76	Stearic acid content (C18:0)	A08	18430836	18431081	BnaA08G0131300ZS	-	AT4G35080	CGF1	Chloroplast protein for Growth and Fertility 1	Uncharacterised protein family (UPF0497)
A08	18086751	19426324	1339574	ZS11.v0_TE_annot_462515	18559063	0.193	-0.180512	0.0239758	2.5e-13	qSAC.A08.1	76	Stearic acid content (C18:0)	A08	18433952	18434792	BnaA08G0131400ZS	-	AT4G35070			P-loop containing nucleoside triphosphate hydrolases superfamily protein
A08	18086751	19426324	1339574	ZS11.v0_TE_annot_462515	18559063	0.193	-0.180512	0.0239758	2.5e-13	qSAC.A08.1	76	Stearic acid content (C18:0)	A08	18454302	18454846	BnaA08G0131500ZS	-
A08	18086751	19426324	1339574	ZS11.v0_TE_annot_462515	18559063	0.193	-0.180512	0.0239758	2.5e-13	qSAC.A08.1	76	Stearic acid content (C18:0)	A08	18456613	18457151	BnaA08G0131600ZS	+	AT4G35060	AtHMP39	HEAVY METAL ASSOCIATED PROTEIN 39	metacaspase 2
A08	18086751	19426324	1339574	ZS11.v0_TE_annot_462515	18559063	0.193	-0.180512	0.0239758	2.5e-13	qSAC.A08.1	76	Stearic acid content (C18:0)	A08	18459165	18459986	BnaA08G0131700ZS	-	AT4G35040	AtbZIP19	NULL	NULL
A08	18086751	19426324	1339574	ZS11.v0_TE_annot_462515	18559063	0.193	-0.180512	0.0239758	2.5e-13	qSAC.A08.1	76	Stearic acid content (C18:0)	A08	18461752	18463149	BnaA08G0131800ZS	-	AT4G34960	CYP21-1	cyclophylin 21-1	Protein of unknown function (DUF295)
A08	18086751	19426324	1339574	ZS11.v0_TE_annot_462515	18559063	0.193	-0.180512	0.0239758	2.5e-13	qSAC.A08.1	76	Stearic acid content (C18:0)	A08	18468346	18470736	BnaA08G0131900ZS	+	AT4G34950	MFS1	MAJOR FACILITATOR SUPERFAMILY 1	Major facilitator superfamily protein
A08	18086751	19426324	1339574	ZS11.v0_TE_annot_462515	18559063	0.193	-0.180512	0.0239758	2.5e-13	qSAC.A08.1	76	Stearic acid content (C18:0)	A08	18471845	18473830	BnaA08G0132000ZS	-	AT4G34940	ARO1	armadillo repeat only 1	armadillo repeat only 1
A08	18086751	19426324	1339574	ZS11.v0_TE_annot_462515	18559063	0.193	-0.180512	0.0239758	2.5e-13	qSAC.A08.1	76	Stearic acid content (C18:0)	A08	18476021	18477316	BnaA08G0132100ZS	-	AT4G34930			PLC-like phosphodiesterases superfamily protein
A08	18086751	19426324	1339574	ZS11.v0_TE_annot_462515	18559063	0.193	-0.180512	0.0239758	2.5e-13	qSAC.A08.1	76	Stearic acid content (C18:0)	A08	18489191	18490147	BnaA08G0132200ZS	-	AT4G34920			PLC-like phosphodiesterases superfamily protein
A08	18086751	19426324	1339574	ZS11.v0_TE_annot_462515	18559063	0.193	-0.180512	0.0239758	2.5e-13	qSAC.A08.1	76	Stearic acid content (C18:0)	A08	18491308	18494457	BnaA08G0132300ZS	-	AT4G34910			P-loop containing nucleoside triphosphate hydrolases superfamily protein
A08	18086751	19426324	1339574	ZS11.v0_TE_annot_462515	18559063	0.193	-0.180512	0.0239758	2.5e-13	qSAC.A08.1	76	Stearic acid content (C18:0)	A08	18495493	18497397	BnaA08G0132400ZS	+	AT4G34860	A/N-InvB	alkaline/neutral invertase B	Plant neutral invertase family protein
A08	18086751	19426324	1339574	ZS11.v0_TE_annot_462515	18559063	0.193	-0.180512	0.0239758	2.5e-13	qSAC.A08.1	76	Stearic acid content (C18:0)	A08	18497684	18499023	BnaA08G0132500ZS	-	AT4G34850	LAP5	LESS ADHESIVE POLLEN 5	Chalcone and stilbene synthase family protein
A08	18086751	19426324	1339574	ZS11.v0_TE_annot_462515	18559063	0.193	-0.180512	0.0239758	2.5e-13	qSAC.A08.1	76	Stearic acid content (C18:0)	A08	18499571	18500978	BnaA08G0132600ZS	-	AT4G34840	ATMTAN2	ARABIDOPSIS METHYLTHIOADENOSINE NUCLEOSIDASE 2	Phosphorylase superfamily protein
A08	18086751	19426324	1339574	ZS11.v0_TE_annot_462515	18559063	0.193	-0.180512	0.0239758	2.5e-13	qSAC.A08.1	76	Stearic acid content (C18:0)	A08	18502300	18502587	BnaA08G0132700ZS	-	AT4G34800	SAUR4	SMALL AUXIN UPREGULATED RNA 4	SAUR-like auxin-responsive protein family
A08	18086751	19426324	1339574	ZS11.v0_TE_annot_462515	18559063	0.193	-0.180512	0.0239758	2.5e-13	qSAC.A08.1	76	Stearic acid content (C18:0)	A08	18503988	18504311	BnaA08G0132800ZS	-	AT4G34790	DEG4	NULL	SAUR-like auxin-responsive protein family
A08	18086751	19426324	1339574	ZS11.v0_TE_annot_462515	18559063	0.193	-0.180512	0.0239758	2.5e-13	qSAC.A08.1	76	Stearic acid content (C18:0)	A08	18508532	18508852	BnaA08G0132900ZS	+	AT4G34780	SAUR2	SMALL AUXIN UPREGULATED RNA 2	SAUR-like auxin-responsive protein family
A08	18086751	19426324	1339574	ZS11.v0_TE_annot_462515	18559063	0.193	-0.180512	0.0239758	2.5e-13	qSAC.A08.1	76	Stearic acid content (C18:0)	A08	18509326	18509677	BnaA08G0133000ZS	-	AT4G34770	SAUR1	SMALL AUXIN UPREGULATED RNA 1	SAUR-like auxin-responsive protein family
A08	18086751	19426324	1339574	ZS11.v0_TE_annot_462515	18559063	0.193	-0.180512	0.0239758	2.5e-13	qSAC.A08.1	76	Stearic acid content (C18:0)	A08	18520813	18521782	BnaA08G0133100ZS	+	AT5G63820			Galactose oxidase/kelch repeat superfamily protein
A08	18086751	19426324	1339574	ZS11.v0_TE_annot_462515	18559063	0.193	-0.180512	0.0239758	2.5e-13	qSAC.A08.1	76	Stearic acid content (C18:0)	A08	18536207	18536818	BnaA08G0133200ZS	+	AT1G73090			NULL
A08	18086751	19426324	1339574	ZS11.v0_TE_annot_462515	18559063	0.193	-0.180512	0.0239758	2.5e-13	qSAC.A08.1	76	Stearic acid content (C18:0)	A08	18539440	18539763	BnaA08G0133300ZS	+	AT4G34760	SAUR50	SMALL AUXIN UPREGULATED RNA 50	Late embryogenesis abundant (LEA) protein-related
A08	18086751	19426324	1339574	ZS11.v0_TE_annot_462515	18559063	0.193	-0.180512	0.0239758	2.5e-13	qSAC.A08.1	76	Stearic acid content (C18:0)	A08	18549157	18550150	BnaA08G0133400ZS	+	AT4G34720	ATVHA-C1	NULL	root hair specific 13
A08	18086751	19426324	1339574	ZS11.v0_TE_annot_462515	18559063	0.193	-0.180512	0.0239758	2.5e-13	qSAC.A08.1	76	Stearic acid content (C18:0)	A08	18565195	18566088	BnaA08G0133600ZS	-	AT1G60370	KUK	KURZ UND KLEIN	Alg9-like mannosyltransferase family
A08	18086751	19426324	1339574	ZS11.v0_TE_annot_462515	18559063	0.193	-0.180512	0.0239758	2.5e-13	qSAC.A08.1	76	Stearic acid content (C18:0)	A08	18569139	18570248	BnaA08G0133700ZS	-	AT4G34700	AtCIB22	NULL	pfkB-like carbohydrate kinase family protein
A08	18086751	19426324	1339574	ZS11.v0_TE_annot_462515	18559063	0.193	-0.180512	0.0239758	2.5e-13	qSAC.A08.1	76	Stearic acid content (C18:0)	A08	18571690	18572555	BnaA08G0133800ZS	-	AT4G34680	GATA3	GATA transcription factor 3	NULL
A08	18086751	19426324	1339574	ZS11.v0_TE_annot_462515	18559063	0.193	-0.180512	0.0239758	2.5e-13	qSAC.A08.1	76	Stearic acid content (C18:0)	A08	18576467	18577857	BnaA08G0133900ZS	-	AT4G34670	eS1y	Ribosomal Protein eS1y	UDP-Glycosyltransferase superfamily protein
A08	18086751	19426324	1339574	ZS11.v0_TE_annot_462515	18559063	0.193	-0.180512	0.0239758	2.5e-13	qSAC.A08.1	76	Stearic acid content (C18:0)	A08	18581433	18584363	BnaA08G0134100ZS	-	AT4G34640	ERG9	NULL	NULL
A08	18086751	19426324	1339574	ZS11.v0_TE_annot_462515	18559063	0.193	-0.180512	0.0239758	2.5e-13	qSAC.A08.1	76	Stearic acid content (C18:0)	A08	18587940	18588576	BnaA08G0134200ZS	-	AT4G34600	CIF2	Casparian strip integrity factor 2	heat shock protein 21
A08	18086751	19426324	1339574	ZS11.v0_TE_annot_462515	18559063	0.193	-0.180512	0.0239758	2.5e-13	qSAC.A08.1	76	Stearic acid content (C18:0)	A08	18593691	18594359	BnaA08G0134300ZS	-	AT4G34590	ATB2	NULL	NULL
A08	18086751	19426324	1339574	ZS11.v0_TE_annot_462515	18559063	0.193	-0.180512	0.0239758	2.5e-13	qSAC.A08.1	76	Stearic acid content (C18:0)	A08	18599270	18602947	BnaA08G0134400ZS	-	AT4G34580	AtSFH1	NULL	Eukaryotic release factor 1 (eRF1) family protein
A08	18086751	19426324	1339574	ZS11.v0_TE_annot_462515	18559063	0.193	-0.180512	0.0239758	2.5e-13	qSAC.A08.1	76	Stearic acid content (C18:0)	A08	18604964	18606387	BnaA08G0134500ZS	-	AT4G34550			NULL
A08	18086751	19426324	1339574	ZS11.v0_TE_annot_462515	18559063	0.193	-0.180512	0.0239758	2.5e-13	qSAC.A08.1	76	Stearic acid content (C18:0)	A08	18613276	18614486	BnaA08G0134600ZS	-	AT4G34530	CIB1	cryptochrome-interacting basic-helix-loop-helix 1
A08	18086751	19426324	1339574	ZS11.v0_TE_annot_462515	18559063	0.193	-0.180512	0.0239758	2.5e-13	qSAC.A08.1	76	Stearic acid content (C18:0)	A08	18618052	18619753	BnaA08G0134700ZS	-	AT4G34520	FAE1	FATTY ACID ELONGATION1	binding
A08	18086751	19426324	1339574	ZS11.v0_TE_annot_462515	18559063	0.193	-0.180512	0.0239758	2.5e-13	qSAC.A08.1	76	Stearic acid content (C18:0)	A08	18624299	18625723	BnaA08G0134800ZS	-	AT4G34510	KCS17	3-ketoacyl-CoA synthase 17	Yippee family putative zinc-binding protein
A08	18086751	19426324	1339574	ZS11.v0_TE_annot_462515	18559063	0.193	-0.180512	0.0239758	2.5e-13	qSAC.A08.1	76	Stearic acid content (C18:0)	A08	18631672	18633621	BnaA08G0135000ZS	+	AT4G34460	AGB1	GTP binding protein beta 1	kinectin-related
A08	18086751	19426324	1339574	ZS11.v0_TE_annot_462515	18559063	0.193	-0.180512	0.0239758	2.5e-13	qSAC.A08.1	76	Stearic acid content (C18:0)	A08	18633798	18638981	BnaA08G0135100ZS	-	AT4G34450	gamma2-COP	gamma2 Coat Protein	beta-galactosidase 11
A08	18086751	19426324	1339574	ZS11.v0_TE_annot_462515	18559063	0.193	-0.180512	0.0239758	2.5e-13	qSAC.A08.1	76	Stearic acid content (C18:0)	A08	18649682	18652380	BnaA08G0135200ZS	-	AT4G34440	AtPERK5	proline-rich extensin-like receptor kinase 5	ascorbate peroxidase 3
A08	18086751	19426324	1339574	ZS11.v0_TE_annot_462515	18559063	0.193	-0.180512	0.0239758	2.5e-13	qSAC.A08.1	76	Stearic acid content (C18:0)	A08	18652878	18657296	BnaA08G0135300ZS	-	AT4G34430	ATSWI3D	SWITCH/SUCROSE NONFERMENTING 3D	DNA-binding family protein
A08	18086751	19426324	1339574	ZS11.v0_TE_annot_462515	18559063	0.193	-0.180512	0.0239758	2.5e-13	qSAC.A08.1	76	Stearic acid content (C18:0)	A08	18661403	18661783	BnaA08G0135400ZS	-	AT4G34419			SCP1-like small phosphatase 4b
A08	18086751	19426324	1339574	ZS11.v0_TE_annot_462515	18559063	0.193	-0.180512	0.0239758	2.5e-13	qSAC.A08.1	76	Stearic acid content (C18:0)	A08	18672194	18675948	BnaA08G0135500ZS	-	AT4G34390	XLG2	extra-large GTP-binding protein 2	extra-large GTP-binding protein 2
A08	18086751	19426324	1339574	ZS11.v0_TE_annot_462515	18559063	0.193	-0.180512	0.0239758	2.5e-13	qSAC.A08.1	76	Stearic acid content (C18:0)	A08	18681016	18681722	BnaA08G0135700ZS	-	AT4G34360			S-adenosyl-L-methionine-dependent methyltransferases superfamily protein
A08	18086751	19426324	1339574	ZS11.v0_TE_annot_462515	18559063	0.193	-0.180512	0.0239758	2.5e-13	qSAC.A08.1	76	Stearic acid content (C18:0)	A08	18682918	18685353	BnaA08G0135800ZS	+	AT4G34350	CLB6	CHLOROPLAST BIOGENESIS 6	4-hydroxy-3-methylbut-2-enyl diphosphate reductase
A08	18086751	19426324	1339574	ZS11.v0_TE_annot_462515	18559063	0.193	-0.180512	0.0239758	2.5e-13	qSAC.A08.1	76	Stearic acid content (C18:0)	A08	18685419	18685917	BnaA08G0135900ZS	+
A08	18086751	19426324	1339574	ZS11.v0_TE_annot_462515	18559063	0.193	-0.180512	0.0239758	2.5e-13	qSAC.A08.1	76	Stearic acid content (C18:0)	A08	18687266	18687860	BnaA08G0136000ZS	+	AT5G49220			Plant protein of unknown function (DUF641)
A08	18086751	19426324	1339574	ZS11.v0_TE_annot_462515	18559063	0.193	-0.180512	0.0239758	2.5e-13	qSAC.A08.1	76	Stearic acid content (C18:0)	A08	18705002	18705729	BnaA08G0136200ZS	-	AT1G20100			Protein kinase superfamily protein
A08	18086751	19426324	1339574	ZS11.v0_TE_annot_462515	18559063	0.193	-0.180512	0.0239758	2.5e-13	qSAC.A08.1	76	Stearic acid content (C18:0)	A08	18716460	18717206	BnaA08G0136300ZS	-	AT4G34300			Cupredoxin superfamily protein
A08	18086751	19426324	1339574	ZS11.v0_TE_annot_462515	18559063	0.193	-0.180512	0.0239758	2.5e-13	qSAC.A08.1	76	Stearic acid content (C18:0)	A08	18717838	18718360	BnaA08G0136400ZS	-	AT4G34290	SWIB3	NULL	SWIB/MDM2 domain superfamily protein
A08	18086751	19426324	1339574	ZS11.v0_TE_annot_462515	18559063	0.193	-0.180512	0.0239758	2.5e-13	qSAC.A08.1	76	Stearic acid content (C18:0)	A08	18718377	18718791	BnaA08G0136500ZS	-
A08	18086751	19426324	1339574	ZS11.v0_TE_annot_462515	18559063	0.193	-0.180512	0.0239758	2.5e-13	qSAC.A08.1	76	Stearic acid content (C18:0)	A08	18719842	18720141	BnaA08G0136600ZS	+	AT4G34220	RDK1	RECEPTOR DEAD KINASE1	transducin family protein / WD-40 repeat family protein
A08	18086751	19426324	1339574	ZS11.v0_TE_annot_462515	18559063	0.193	-0.180512	0.0239758	2.5e-13	qSAC.A08.1	76	Stearic acid content (C18:0)	A08	18720205	18721488	BnaA08G0136700ZS	+
A08	18086751	19426324	1339574	ZS11.v0_TE_annot_462515	18559063	0.193	-0.180512	0.0239758	2.5e-13	qSAC.A08.1	76	Stearic acid content (C18:0)	A08	18730229	18732469	BnaA08G0136800ZS	+	AT4G34200	EDA9	embryo sac development arrest 9	NULL
A08	18086751	19426324	1339574	ZS11.v0_TE_annot_462515	18559063	0.193	-0.180512	0.0239758	2.5e-13	qSAC.A08.1	76	Stearic acid content (C18:0)	A08	18733118	18733815	BnaA08G0136900ZS	-	AT2G27970	CKS2	CDK-subunit 2	CDK-subunit 2
A08	18086751	19426324	1339574	ZS11.v0_TE_annot_462515	18559063	0.193	-0.180512	0.0239758	2.5e-13	qSAC.A08.1	76	Stearic acid content (C18:0)	A08	18734717	18738028	BnaA08G0137000ZS	-	AT3G42050	VHA-H	NULL	vacuolar ATP synthase subunit H family protein
A08	18086751	19426324	1339574	ZS11.v0_TE_annot_462515	18559063	0.193	-0.180512	0.0239758	2.5e-13	qSAC.A08.1	76	Stearic acid content (C18:0)	A08	18748003	18749353	BnaA08G0137100ZS	-	AT4G34160	CYCD3	NULL	CYCLIN D3;1
A08	18086751	19426324	1339574	ZS11.v0_TE_annot_462515	18559063	0.193	-0.180512	0.0239758	2.5e-13	qSAC.A08.1	76	Stearic acid content (C18:0)	A08	18750240	18752238	BnaA08G0137200ZS	-	AT4G34150			Calcium-dependent lipid-binding (CaLB domain) family protein
A08	18086751	19426324	1339574	ZS11.v0_TE_annot_462515	18559063	0.193	-0.180512	0.0239758	2.5e-13	qSAC.A08.1	76	Stearic acid content (C18:0)	A08	18755188	18756901	BnaA08G0137300ZS	+	AT4G34138	UGT73B1	UDP-glucosyl transferase 73B1	PDI-like 1-3
A08	18086751	19426324	1339574	ZS11.v0_TE_annot_462515	18559063	0.193	-0.180512	0.0239758	2.5e-13	qSAC.A08.1	76	Stearic acid content (C18:0)	A08	18760639	18762173	BnaA08G0137500ZS	+	AT4G34131	UGT73B3	UDP-glucosyl transferase 73B3	associated protein 19
A08	18086751	19426324	1339574	ZS11.v0_TE_annot_462515	18559063	0.193	-0.180512	0.0239758	2.5e-13	qSAC.A08.1	76	Stearic acid content (C18:0)	A08	18762560	18764485	BnaA08G0137600ZS	-	AT3G24000			Tetratricopeptide repeat (TPR)-like superfamily protein
A08	18086751	19426324	1339574	ZS11.v0_TE_annot_462515	18559063	0.193	-0.180512	0.0239758	2.5e-13	qSAC.A08.1	76	Stearic acid content (C18:0)	A08	18779507	18780133	BnaA08G0137700ZS	+	AT4G05250			ZIP metal ion transporter family
A08	18086751	19426324	1339574	ZS11.v0_TE_annot_462515	18559063	0.193	-0.180512	0.0239758	2.5e-13	qSAC.A08.1	76	Stearic acid content (C18:0)	A08	18782869	18784438	BnaA08G0137800ZS	+	AT4G05050	UBQ11	ubiquitin 11	Protein kinase superfamily protein
A08	18086751	19426324	1339574	ZS11.v0_TE_annot_462515	18559063	0.193	-0.180512	0.0239758	2.5e-13	qSAC.A08.1	76	Stearic acid content (C18:0)	A08	18785441	18786987	BnaA08G0137900ZS	-	AT4G34120	CBSX2	CBS domain containing protein 2	Cystathionine beta-synthase (CBS) family protein
A08	18086751	19426324	1339574	ZS11.v0_TE_annot_462515	18559063	0.193	-0.180512	0.0239758	2.5e-13	qSAC.A08.1	76	Stearic acid content (C18:0)	A08	18787706	18788185	BnaA08G0138000ZS	-	AT5G11760			Zn-dependent exopeptidases superfamily protein
A08	18086751	19426324	1339574	ZS11.v0_TE_annot_462515	18559063	0.193	-0.180512	0.0239758	2.5e-13	qSAC.A08.1	76	Stearic acid content (C18:0)	A08	18788791	18792105	BnaA08G0138100ZS	-	AT4G34110	ATPAB2	ARABIDOPSIS POLY(A) BINDING 2	poly(A) binding protein 2
A08	18086751	19426324	1339574	ZS11.v0_TE_annot_462515	18559063	0.193	-0.180512	0.0239758	2.5e-13	qSAC.A08.1	76	Stearic acid content (C18:0)	A08	18797119	18800345	BnaA08G0138200ZS	-	AT4G34100	CER9	ECERIFERUM 9	RING/U-box superfamily protein
A08	18086751	19426324	1339574	ZS11.v0_TE_annot_462515	18559063	0.193	-0.180512	0.0239758	2.5e-13	qSAC.A08.1	76	Stearic acid content (C18:0)	A08	18809133	18810248	BnaA08G0138300ZS	-	AT4G34050	CCoAOMT1	caffeoyl coenzyme A O-methyltransferase 1	S-adenosyl-L-methionine-dependent methyltransferases superfamily protein
A08	18086751	19426324	1339574	ZS11.v0_TE_annot_462515	18559063	0.193	-0.180512	0.0239758	2.5e-13	qSAC.A08.1	76	Stearic acid content (C18:0)	A08	18812885	18817200	BnaA08G0138400ZS	-	AT4G34030	MCCB	3-methylcrotonyl-CoA carboxylase	3-methylcrotonyl-CoA carboxylase
A08	18086751	19426324	1339574	ZS11.v0_TE_annot_462515	18559063	0.193	-0.180512	0.0239758	2.5e-13	qSAC.A08.1	76	Stearic acid content (C18:0)	A08	18835275	18838208	BnaA08G0138600ZS	+	AT4G02570	ATCUL1	cullin 1	cullin 1
A08	18086751	19426324	1339574	ZS11.v0_TE_annot_462515	18559063	0.193	-0.180512	0.0239758	2.5e-13	qSAC.A08.1	76	Stearic acid content (C18:0)	A08	18839890	18841288	BnaA08G0138700ZS	+	AT4G33985			DP-E2F-like protein 3
A08	18086751	19426324	1339574	ZS11.v0_TE_annot_462515	18559063	0.193	-0.180512	0.0239758	2.5e-13	qSAC.A08.1	76	Stearic acid content (C18:0)	A08	18842981	18844397	BnaA08G0138800ZS	+	AT4G33980	COR28	COLD-REGULATED GENE 28	NULL
A08	18086751	19426324	1339574	ZS11.v0_TE_annot_462515	18559063	0.193	-0.180512	0.0239758	2.5e-13	qSAC.A08.1	76	Stearic acid content (C18:0)	A08	18845393	18847820	BnaA08G0138900ZS	+	AT4G33970	LRX11	leucine-rich repeat/extensin 11	Leucine-rich repeat (LRR) family protein
A08	18086751	19426324	1339574	ZS11.v0_TE_annot_462515	18559063	0.193	-0.180512	0.0239758	2.5e-13	qSAC.A08.1	76	Stearic acid content (C18:0)	A08	18853343	18853540	BnaA08G0139000ZS	-	AT4G33960			NULL
A08	18086751	19426324	1339574	ZS11.v0_TE_annot_462515	18559063	0.193	-0.180512	0.0239758	2.5e-13	qSAC.A08.1	76	Stearic acid content (C18:0)	A08	18869048	18870612	BnaA08G0139100ZS	-	AT4G33920	APD5	Arabidopsis Pp2c clade D 5	Protein phosphatase 2C family protein
A08	18086751	19426324	1339574	ZS11.v0_TE_annot_462515	18559063	0.193	-0.180512	0.0239758	2.5e-13	qSAC.A08.1	76	Stearic acid content (C18:0)	A08	18876898	18877431	BnaA08G0139300ZS	-	AT3G43980	uS14z	Ribosomal Protein uS14z	Ribosomal protein S14p/S29e family protein
A08	18086751	19426324	1339574	ZS11.v0_TE_annot_462515	18559063	0.193	-0.180512	0.0239758	2.5e-13	qSAC.A08.1	76	Stearic acid content (C18:0)	A08	18891152	18893607	BnaA08G0139400ZS	+	AT4G33880	RSL2	ROOT HAIR DEFECTIVE 6-LIKE 2	ROOT HAIR DEFECTIVE 6-LIKE 2
A08	18086751	19426324	1339574	ZS11.v0_TE_annot_462515	18559063	0.193	-0.180512	0.0239758	2.5e-13	qSAC.A08.1	76	Stearic acid content (C18:0)	A08	18908572	18911204	BnaA08G0139600ZS	+	AT4G33840			Glycosyl hydrolase family 10 protein
A08	18086751	19426324	1339574	ZS11.v0_TE_annot_462515	18559063	0.193	-0.180512	0.0239758	2.5e-13	qSAC.A08.1	76	Stearic acid content (C18:0)	A08	18928485	18934508	BnaA08G0139800ZS	+	AT4G33790	CER4	ECERIFERUM 4	Jojoba acyl CoA reductase-related male sterility protein
A08	18086751	19426324	1339574	ZS11.v0_TE_annot_462515	18559063	0.193	-0.180512	0.0239758	2.5e-13	qSAC.A08.1	76	Stearic acid content (C18:0)	A08	18949321	18951709	BnaA08G0139900ZS	+	AT4G33770	AtITPK2	NULL	Inositol 1,3,4-trisphosphate 5/6-kinase family protein
A08	18086751	19426324	1339574	ZS11.v0_TE_annot_462515	18559063	0.193	-0.180512	0.0239758	2.5e-13	qSAC.A08.1	76	Stearic acid content (C18:0)	A08	18952554	18956190	BnaA08G0140000ZS	+	AT4G33760	OKI1	OKINA KUKI	tRNA synthetase class II (D, K and N) family protein
A08	18086751	19426324	1339574	ZS11.v0_TE_annot_462515	18559063	0.193	-0.180512	0.0239758	2.5e-13	qSAC.A08.1	76	Stearic acid content (C18:0)	A08	18963034	18966040	BnaA08G0140100ZS	+	AT4G33680	AGD2	ABERRANT GROWTH AND DEATH 2	Pyridoxal phosphate (PLP)-dependent transferases superfamily protein
A08	18086751	19426324	1339574	ZS11.v0_TE_annot_462515	18559063	0.193	-0.180512	0.0239758	2.5e-13	qSAC.A08.1	76	Stearic acid content (C18:0)	A08	18966145	18967908	BnaA08G0140200ZS	+	AT4G33670	L-GalDH	L-galactose dehydrogenase	NAD(P)-linked oxidoreductase superfamily protein
A08	18086751	19426324	1339574	ZS11.v0_TE_annot_462515	18559063	0.193	-0.180512	0.0239758	2.5e-13	qSAC.A08.1	76	Stearic acid content (C18:0)	A08	18975097	18978953	BnaA08G0140400ZS	-	AT4G33630	EX1	EXECUTER1	Protein of unknown function (DUF3506)
A08	18086751	19426324	1339574	ZS11.v0_TE_annot_462515	18559063	0.193	-0.180512	0.0239758	2.5e-13	qSAC.A08.1	76	Stearic acid content (C18:0)	A08	18981860	18982345	BnaA08G0140500ZS	+
A08	18086751	19426324	1339574	ZS11.v0_TE_annot_462515	18559063	0.193	-0.180512	0.0239758	2.5e-13	qSAC.A08.1	76	Stearic acid content (C18:0)	A08	18983479	18984870	BnaA08G0140600ZS	+	AT4G33600			NULL
A08	18086751	19426324	1339574	ZS11.v0_TE_annot_462515	18559063	0.193	-0.180512	0.0239758	2.5e-13	qSAC.A08.1	76	Stearic acid content (C18:0)	A08	18985560	18986960	BnaA08G0140700ZS	+	AT4G33590			NULL
A08	18086751	19426324	1339574	ZS11.v0_TE_annot_462515	18559063	0.193	-0.180512	0.0239758	2.5e-13	qSAC.A08.1	76	Stearic acid content (C18:0)	A08	18992367	18996552	BnaA08G0140800ZS	-	AT4G33565	ATL83	Arabidopsis Tóxicos en Levadura 83	Transmembrane amino acid transporter family protein
A08	18086751	19426324	1339574	ZS11.v0_TE_annot_462515	18559063	0.193	-0.180512	0.0239758	2.5e-13	qSAC.A08.1	76	Stearic acid content (C18:0)	A08	18999219	18999509	BnaA08G0140900ZS	-	AT4G33560	WIP5	Wound-induced polypeptide 5	Wound-responsive family protein
A08	18086751	19426324	1339574	ZS11.v0_TE_annot_462515	18559063	0.193	-0.180512	0.0239758	2.5e-13	qSAC.A08.1	76	Stearic acid content (C18:0)	A08	19001038	19002195	BnaA08G0141000ZS	-	AT1G57850			Toll-Interleukin-Resistance (TIR) domain family protein
A08	18086751	19426324	1339574	ZS11.v0_TE_annot_462515	18559063	0.193	-0.180512	0.0239758	2.5e-13	qSAC.A08.1	76	Stearic acid content (C18:0)	A08	19006550	19006927	BnaA08G0141200ZS	-	AT4G33550			Bifunctional inhibitor/lipid-transfer protein/seed storage 2S albumin superfamily protein
A08	18086751	19426324	1339574	ZS11.v0_TE_annot_462515	18559063	0.193	-0.180512	0.0239758	2.5e-13	qSAC.A08.1	76	Stearic acid content (C18:0)	A08	19007795	19008145	BnaA08G0141300ZS	-	AT4G33550			Bifunctional inhibitor/lipid-transfer protein/seed storage 2S albumin superfamily protein
A08	18086751	19426324	1339574	ZS11.v0_TE_annot_462515	18559063	0.193	-0.180512	0.0239758	2.5e-13	qSAC.A08.1	76	Stearic acid content (C18:0)	A08	19008974	19010090	BnaA08G0141400ZS	-	AT4G33520	AtHMAC6	Arabidopsis thaliana heavy metal ATPase 6	P-type ATP-ase 1
A08	18086751	19426324	1339574	ZS11.v0_TE_annot_462515	18559063	0.193	-0.180512	0.0239758	2.5e-13	qSAC.A08.1	76	Stearic acid content (C18:0)	A08	19011074	19014012	BnaA08G0141500ZS	+	AT1G26780	AtMYB117	myb domain protein 117	Dehydrin family protein
A08	18086751	19426324	1339574	ZS11.v0_TE_annot_462515	18559063	0.193	-0.180512	0.0239758	2.5e-13	qSAC.A08.1	76	Stearic acid content (C18:0)	A08	19015457	19018971	BnaA08G0141600ZS	+	AT4G33430	ATBAK1	NULL	BRI1-associated receptor kinase
A08	18086751	19426324	1339574	ZS11.v0_TE_annot_462515	18559063	0.193	-0.180512	0.0239758	2.5e-13	qSAC.A08.1	76	Stearic acid content (C18:0)	A08	19019849	19021365	BnaA08G0141700ZS	-	AT4G33420	Prx47	Peroxidase 47	Peroxidase superfamily protein
A08	18086751	19426324	1339574	ZS11.v0_TE_annot_462515	18559063	0.193	-0.180512	0.0239758	2.5e-13	qSAC.A08.1	76	Stearic acid content (C18:0)	A08	19040719	19042720	BnaA08G0141900ZS	-	AT4G33380			NULL
A08	18086751	19426324	1339574	ZS11.v0_TE_annot_462515	18559063	0.193	-0.180512	0.0239758	2.5e-13	qSAC.A08.1	76	Stearic acid content (C18:0)	A08	19044626	19045639	BnaA08G0142000ZS	-	AT4G33355			F-box associated ubiquitination effector family protein
A08	18086751	19426324	1339574	ZS11.v0_TE_annot_462515	18559063	0.193	-0.180512	0.0239758	2.5e-13	qSAC.A08.1	76	Stearic acid content (C18:0)	A08	19055905	19061628	BnaA08G0142100ZS	+	AT4G33330	GUX2	glucuronic acid substitution of xylan 2	plant glycogenin-like starch initiation protein 3
A08	18086751	19426324	1339574	ZS11.v0_TE_annot_462515	18559063	0.193	-0.180512	0.0239758	2.5e-13	qSAC.A08.1	76	Stearic acid content (C18:0)	A08	19072410	19074823	BnaA08G0142300ZS	+
A08	18086751	19426324	1339574	ZS11.v0_TE_annot_462515	18559063	0.193	-0.180512	0.0239758	2.5e-13	qSAC.A08.1	76	Stearic acid content (C18:0)	A08	19078249	19082903	BnaA08G0142400ZS	-
A08	18086751	19426324	1339574	ZS11.v0_TE_annot_462515	18559063	0.193	-0.180512	0.0239758	2.5e-13	qSAC.A08.1	76	Stearic acid content (C18:0)	A08	19084077	19085400	BnaA08G0142500ZS	+	AT4G33250	ATTIF3K1	NULL	eukaryotic translation initiation factor 3K
A08	18086751	19426324	1339574	ZS11.v0_TE_annot_462515	18559063	0.193	-0.180512	0.0239758	2.5e-13	qSAC.A08.1	76	Stearic acid content (C18:0)	A08	19099293	19103611	BnaA08G0142700ZS	+	AT4G33210	SLOMO	SLOW MOTION	F-box family protein
A08	18086751	19426324	1339574	ZS11.v0_TE_annot_462515	18559063	0.193	-0.180512	0.0239758	2.5e-13	qSAC.A08.1	76	Stearic acid content (C18:0)	A08	19107943	19112407	BnaA08G0142800ZS	+	AT4G33210	SLOMO	SLOW MOTION	F-box family protein
A08	18086751	19426324	1339574	ZS11.v0_TE_annot_462515	18559063	0.193	-0.180512	0.0239758	2.5e-13	qSAC.A08.1	76	Stearic acid content (C18:0)	A08	19112885	19115935	BnaA08G0142900ZS	+	AT4G33170			Tetratricopeptide repeat (TPR)-like superfamily protein
A08	18086751	19426324	1339574	ZS11.v0_TE_annot_462515	18559063	0.193	-0.180512	0.0239758	2.5e-13	qSAC.A08.1	76	Stearic acid content (C18:0)	A08	19123722	19124334	BnaA08G0143000ZS	-	AT4G33100			NULL
A08	18086751	19426324	1339574	ZS11.v0_TE_annot_462515	18559063	0.193	-0.180512	0.0239758	2.5e-13	qSAC.A08.1	76	Stearic acid content (C18:0)	A08	19125052	19129269	BnaA08G0143100ZS	+	AT4G33090	APM1	aminopeptidase M1	aminopeptidase M1
A08	18086751	19426324	1339574	ZS11.v0_TE_annot_462515	18559063	0.193	-0.180512	0.0239758	2.5e-13	qSAC.A08.1	76	Stearic acid content (C18:0)	A08	19131340	19134053	BnaA08G0143200ZS	+	AT4G33050	AtIQM1	NULL	NULL
A08	18086751	19426324	1339574	ZS11.v0_TE_annot_462515	18559063	0.193	-0.180512	0.0239758	2.5e-13	qSAC.A08.1	76	Stearic acid content (C18:0)	A08	19140373	19140807	BnaA08G0143300ZS	+	AT4G33040	ROXY21	NULL	phospholipase D P1
A08	18086751	19426324	1339574	ZS11.v0_TE_annot_462515	18559063	0.193	-0.180512	0.0239758	2.5e-13	qSAC.A08.1	76	Stearic acid content (C18:0)	A08	19160702	19162612	BnaA08G0143500ZS	+	AT4G32950			Protein phosphatase 2C family protein
A08	18086751	19426324	1339574	ZS11.v0_TE_annot_462515	18559063	0.193	-0.180512	0.0239758	2.5e-13	qSAC.A08.1	76	Stearic acid content (C18:0)	A08	19164305	19165313	BnaA08G0143600ZS	-	AT4G32915			D-aminoacid aminotransferase-like PLP-dependent enzymes superfamily protein
A08	18086751	19426324	1339574	ZS11.v0_TE_annot_462515	18559063	0.193	-0.180512	0.0239758	2.5e-13	qSAC.A08.1	76	Stearic acid content (C18:0)	A08	19178216	19184567	BnaA08G0143700ZS	+	AT4G32880	ATHB-8	homeobox gene 8	homeobox gene 8
A08	18086751	19426324	1339574	ZS11.v0_TE_annot_462515	18559063	0.193	-0.180512	0.0239758	2.5e-13	qSAC.A08.1	76	Stearic acid content (C18:0)	A08	19191983	19192474	BnaA08G0143800ZS	-	AT4G32870			Polyketide cyclase/dehydrase and lipid transport superfamily protein
A08	18086751	19426324	1339574	ZS11.v0_TE_annot_462515	18559063	0.193	-0.180512	0.0239758	2.5e-13	qSAC.A08.1	76	Stearic acid content (C18:0)	A08	19205168	19205746	BnaA08G0143900ZS	+	AT4G32860			NULL
A08	18086751	19426324	1339574	ZS11.v0_TE_annot_462515	18559063	0.193	-0.180512	0.0239758	2.5e-13	qSAC.A08.1	76	Stearic acid content (C18:0)	A08	19208580	19210148	BnaA08G0144000ZS	-	AT2G25880	AtAUR2	ataurora2	ataurora2
A08	18086751	19426324	1339574	ZS11.v0_TE_annot_462515	18559063	0.193	-0.180512	0.0239758	2.5e-13	qSAC.A08.1	76	Stearic acid content (C18:0)	A08	19233090	19233782	BnaA08G0144100ZS	-	AT4G32800	ERF043	ethylene response factor 43	Integrase-type DNA-binding superfamily protein
A08	18086751	19426324	1339574	ZS11.v0_TE_annot_462515	18559063	0.193	-0.180512	0.0239758	2.5e-13	qSAC.A08.1	76	Stearic acid content (C18:0)	A08	19241527	19243977	BnaA08G0144200ZS	-	AT4G32790			Exostosin family protein
A08	18086751	19426324	1339574	ZS11.v0_TE_annot_462515	18559063	0.193	-0.180512	0.0239758	2.5e-13	qSAC.A08.1	76	Stearic acid content (C18:0)	A08	19255805	19257683	BnaA08G0144400ZS	+	AT4G32750			NULL
A08	18086751	19426324	1339574	ZS11.v0_TE_annot_462515	18559063	0.193	-0.180512	0.0239758	2.5e-13	qSAC.A08.1	76	Stearic acid content (C18:0)	A08	19257985	19262807	BnaA08G0144500ZS	-	AT4G32730	ATMYB3R-1	NULL	Homeodomain-like protein
A08	18086751	19426324	1339574	ZS11.v0_TE_annot_462515	18559063	0.193	-0.180512	0.0239758	2.5e-13	qSAC.A08.1	76	Stearic acid content (C18:0)	A08	19263330	19266249	BnaA08G0144600ZS	-	AT4G32720	AtLa1	La protein 1	La protein 1
A08	18086751	19426324	1339574	ZS11.v0_TE_annot_462515	18559063	0.193	-0.180512	0.0239758	2.5e-13	qSAC.A08.1	76	Stearic acid content (C18:0)	A08	19287191	19290197	BnaA08G0144700ZS	-	AT2G01275			NULL
A08	18086751	19426324	1339574	ZS11.v0_TE_annot_462515	18559063	0.193	-0.180512	0.0239758	2.5e-13	qSAC.A08.1	76	Stearic acid content (C18:0)	A08	19291467	19295577	BnaA08G0144800ZS	+	AT1G43780	scpl44	serine carboxypeptidase-like 44	serine carboxypeptidase-like 44
A08	18086751	19426324	1339574	ZS11.v0_TE_annot_462515	18559063	0.193	-0.180512	0.0239758	2.5e-13	qSAC.A08.1	76	Stearic acid content (C18:0)	A08	19313206	19315323	BnaA08G0145000ZS	-	AT3G26560			ATP-dependent RNA helicase, putative
A08	18086751	19426324	1339574	ZS11.v0_TE_annot_462515	18559063	0.193	-0.180512	0.0239758	2.5e-13	qSAC.A08.1	76	Stearic acid content (C18:0)	A08	19315333	19315953	BnaA08G0145100ZS	-	AT3G26560			ATP-dependent RNA helicase, putative
A08	18086751	19426324	1339574	ZS11.v0_TE_annot_462515	18559063	0.193	-0.180512	0.0239758	2.5e-13	qSAC.A08.1	76	Stearic acid content (C18:0)	A08	19315962	19316264	BnaA08G0145200ZS	-
A08	18086751	19426324	1339574	ZS11.v0_TE_annot_462515	18559063	0.193	-0.180512	0.0239758	2.5e-13	qSAC.A08.1	76	Stearic acid content (C18:0)	A08	19319437	19320633	BnaA08G0145300ZS	+	AT4G32680	G1IP	GET1-interacting protein	NULL
A08	18086751	19426324	1339574	ZS11.v0_TE_annot_462515	18559063	0.193	-0.180512	0.0239758	2.5e-13	qSAC.A08.1	76	Stearic acid content (C18:0)	A08	19320828	19322602	BnaA08G0145400ZS	-	AT4G38170	FRS9	FAR1-related sequence 9	FAR1-related sequence 9
A08	18086751	19426324	1339574	ZS11.v0_TE_annot_462515	18559063	0.193	-0.180512	0.0239758	2.5e-13	qSAC.A08.1	76	Stearic acid content (C18:0)	A08	19328448	19328711	BnaA08G0145500ZS	+
A08	18086751	19426324	1339574	ZS11.v0_TE_annot_462515	18559063	0.193	-0.180512	0.0239758	2.5e-13	qSAC.A08.1	76	Stearic acid content (C18:0)	A08	19329298	19330649	BnaA08G0145600ZS	+	AT2G25670			NULL
A08	18086751	19426324	1339574	ZS11.v0_TE_annot_462515	18559063	0.193	-0.180512	0.0239758	2.5e-13	qSAC.A08.1	76	Stearic acid content (C18:0)	A08	19339471	19341512	BnaA08G0145800ZS	+	AT4G32570	TIFY8	TIFY domain protein 8	VACUOLAR SORTING RECEPTOR 7
A08	18086751	19426324	1339574	ZS11.v0_TE_annot_462515	18559063	0.193	-0.180512	0.0239758	2.5e-13	qSAC.A08.1	76	Stearic acid content (C18:0)	A08	19341869	19347348	BnaA08G0145900ZS	-	AT4G32551	LUG	LEUNIG	LisH dimerisation motif;WD40/YVTN repeat-like-containing domain
A08	18086751	19426324	1339574	ZS11.v0_TE_annot_462515	18559063	0.193	-0.180512	0.0239758	2.5e-13	qSAC.A08.1	76	Stearic acid content (C18:0)	A08	19356886	19358705	BnaA08G0146000ZS	-	AT4G32540	YUC	YUCCA	Flavin-binding monooxygenase family protein
A08	18086751	19426324	1339574	ZS11.v0_TE_annot_462515	18559063	0.193	-0.180512	0.0239758	2.5e-13	qSAC.A08.1	76	Stearic acid content (C18:0)	A08	19374681	19376173	BnaA08G0146100ZS	+	AT4G32530	VHA-c'	NULL	ATPase, F0/V0 complex, subunit C protein
A08	18086751	19426324	1339574	ZS11.v0_TE_annot_462515	18559063	0.193	-0.180512	0.0239758	2.5e-13	qSAC.A08.1	76	Stearic acid content (C18:0)	A08	19377067	19379657	BnaA08G0146200ZS	+	AT4G32520	AtSHMT3	SERINE HYDROXYMETHYLTRANSFERASE 3	PQ-loop repeat family protein / transmembrane family protein
A08	18086751	19426324	1339574	ZS11.v0_TE_annot_462515	18559063	0.193	-0.180512	0.0239758	2.5e-13	qSAC.A08.1	76	Stearic acid content (C18:0)	A08	19380001	19380912	BnaA08G0146300ZS	+	AT4G32470			Cytochrome bd ubiquinol oxidase, 14kDa subunit
A08	18086751	19426324	1339574	ZS11.v0_TE_annot_462515	18559063	0.193	-0.180512	0.0239758	2.5e-13	qSAC.A08.1	76	Stearic acid content (C18:0)	A08	19388623	19392027	BnaA08G0146500ZS	-	AT4G32375			Defensin-like (DEFL) family protein
A08	18086751	19426324	1339574	ZS11.v0_TE_annot_462515	18559063	0.193	-0.180512	0.0239758	2.5e-13	qSAC.A08.1	76	Stearic acid content (C18:0)	A08	19400291	19400713	BnaA08G0146600ZS	-	AT2G23148			heme oxygenase 3
A08	18086751	19426324	1339574	ZS11.v0_TE_annot_462515	18559063	0.193	-0.180512	0.0239758	2.5e-13	qSAC.A08.1	76	Stearic acid content (C18:0)	A08	19407133	19409877	BnaA08G0146700ZS	-	AT4G32330	WDL5	WAVE-DAMPENED 5	Ubiquitin-like superfamily protein
A08	18086751	19426324	1339574	ZS11.v0_TE_annot_462515	18559063	0.193	-0.180512	0.0239758	2.5e-13	qSAC.A08.1	76	Stearic acid content (C18:0)	A08	19418596	19421823	BnaA08G0146800ZS	-	AT4G32300	SD2-5	S-domain-2 5	Ubiquitin-like superfamily protein
A08	18086751	19426324	1339574	ZS11.v0_TE_annot_462515	18559063	0.193	-0.180512	0.0239758	2.5e-13	qSAC.A08.1	76	Stearic acid content (C18:0)	A08	18153210	18153543	BnaA08G0128100ZS	+	AT2G12475			GATA type zinc finger transcription factor family protein
A08	18086751	19426324	1339574	ZS11.v0_TE_annot_462515	18559063	0.193	-0.180512	0.0239758	2.5e-13	qSAC.A08.1	76	Stearic acid content (C18:0)	A08	18169271	18172366	BnaA08G0128600ZS	+	AT4G11470	CRK31	cysteine-rich RLK (RECEPTOR-like protein kinase) 31	cysteine-rich RLK (RECEPTOR-like protein kinase) 31
A08	18086751	19426324	1339574	ZS11.v0_TE_annot_462515	18559063	0.193	-0.180512	0.0239758	2.5e-13	qSAC.A08.1	76	Stearic acid content (C18:0)	A08	18249700	18256545	BnaA08G0129200ZS	-	AT4G23260	CRK18	cysteine-rich RLK (RECEPTOR-like protein kinase) 18	cysteine-rich RLK (RECEPTOR-like protein kinase) 18
A08	18086751	19426324	1339574	ZS11.v0_TE_annot_462515	18559063	0.193	-0.180512	0.0239758	2.5e-13	qSAC.A08.1	76	Stearic acid content (C18:0)	A08	18382659	18383432	BnaA08G0130600ZS	-	AT2G17070			NULL
A08	18086751	19426324	1339574	ZS11.v0_TE_annot_462515	18559063	0.193	-0.180512	0.0239758	2.5e-13	qSAC.A08.1	76	Stearic acid content (C18:0)	A08	18560804	18563475	BnaA08G0133500ZS	+	AT4G34710	ADC2	arginine decarboxylase 2	Rhodanese/Cell cycle control phosphatase superfamily protein
A08	18086751	19426324	1339574	ZS11.v0_TE_annot_462515	18559063	0.193	-0.180512	0.0239758	2.5e-13	qSAC.A08.1	76	Stearic acid content (C18:0)	A08	18578507	18580775	BnaA08G0134000ZS	+	AT4G34660	SH3P2	SH3 domain-containing protein 2	UDP-Glycosyltransferase superfamily protein
A08	18086751	19426324	1339574	ZS11.v0_TE_annot_462515	18559063	0.193	-0.180512	0.0239758	2.5e-13	qSAC.A08.1	76	Stearic acid content (C18:0)	A08	18628426	18630829	BnaA08G0134900ZS	+	AT4G34490	ATCAP1	cyclase associated protein 1	trehalose-6-phosphatase synthase S4
A08	18086751	19426324	1339574	ZS11.v0_TE_annot_462515	18559063	0.193	-0.180512	0.0239758	2.5e-13	qSAC.A08.1	76	Stearic acid content (C18:0)	A08	18677532	18679001	BnaA08G0135600ZS	-	AT4G34380			Transducin/WD40 repeat-like superfamily protein
A08	18086751	19426324	1339574	ZS11.v0_TE_annot_462515	18559063	0.193	-0.180512	0.0239758	2.5e-13	qSAC.A08.1	76	Stearic acid content (C18:0)	A08	18693514	18696005	BnaA08G0136100ZS	-	AT4G34320			Protein of unknown function (DUF677)
A08	18086751	19426324	1339574	ZS11.v0_TE_annot_462515	18559063	0.193	-0.180512	0.0239758	2.5e-13	qSAC.A08.1	76	Stearic acid content (C18:0)	A08	18758292	18759743	BnaA08G0137400ZS	+	AT4G34135	UGT73B2	UDP-glucosyltransferase 73B2	Pentatricopeptide repeat (PPR) superfamily protein
A08	18086751	19426324	1339574	ZS11.v0_TE_annot_462515	18559063	0.193	-0.180512	0.0239758	2.5e-13	qSAC.A08.1	76	Stearic acid content (C18:0)	A08	18825070	18826729	BnaA08G0138500ZS	+
A08	18086751	19426324	1339574	ZS11.v0_TE_annot_462515	18559063	0.193	-0.180512	0.0239758	2.5e-13	qSAC.A08.1	76	Stearic acid content (C18:0)	A08	18904255	18908507	BnaA08G0139500ZS	+	AT4G33840			Glycosyl hydrolase family 10 protein
A08	18086751	19426324	1339574	ZS11.v0_TE_annot_462515	18559063	0.193	-0.180512	0.0239758	2.5e-13	qSAC.A08.1	76	Stearic acid content (C18:0)	A08	18917081	18926710	BnaA08G0139700ZS	+	AT4G33840			Glycosyl hydrolase family 10 protein
A08	18086751	19426324	1339574	ZS11.v0_TE_annot_462515	18559063	0.193	-0.180512	0.0239758	2.5e-13	qSAC.A08.1	76	Stearic acid content (C18:0)	A08	18968087	18973722	BnaA08G0140300ZS	-	AT4G33650	ADL2	ARABIDOPSIS DYNAMIN-LIKE 2	dynamin-related protein 3A
A08	18086751	19426324	1339574	ZS11.v0_TE_annot_462515	18559063	0.193	-0.180512	0.0239758	2.5e-13	qSAC.A08.1	76	Stearic acid content (C18:0)	A08	19037460	19040111	BnaA08G0141800ZS	+	AT4G33400	DEM1	DEFECTIVE EMBRYO AND MERISTEMS 1	Vacuolar import/degradation, Vid27-related protein
A08	18086751	19426324	1339574	ZS11.v0_TE_annot_462515	18559063	0.193	-0.180512	0.0239758	2.5e-13	qSAC.A08.1	76	Stearic acid content (C18:0)	A08	19068453	19071577	BnaA08G0142200ZS	+	AT4G33300	ADR1-L1	ADR1-like 1	ADR1-like 1
A08	18086751	19426324	1339574	ZS11.v0_TE_annot_462515	18559063	0.193	-0.180512	0.0239758	2.5e-13	qSAC.A08.1	76	Stearic acid content (C18:0)	A08	19085906	19091262	BnaA08G0142600ZS	-	AT4G33220	ATPME44	A. THALIANA PECTIN METHYLESTERASE 44	pectin methylesterase 44
A08	18086751	19426324	1339574	ZS11.v0_TE_annot_462515	18559063	0.193	-0.180512	0.0239758	2.5e-13	qSAC.A08.1	76	Stearic acid content (C18:0)	A08	19151875	19153368	BnaA08G0143400ZS	-	AT4G33000	ATCBL10	NULL	calcineurin B-like protein 10
A08	18086751	19426324	1339574	ZS11.v0_TE_annot_462515	18559063	0.193	-0.180512	0.0239758	2.5e-13	qSAC.A08.1	76	Stearic acid content (C18:0)	A08	19250023	19254253	BnaA08G0144300ZS	-	AT4G32760	TOL9	TOM1-LIKE 9	ENTH/VHS/GAT family protein
A08	18086751	19426324	1339574	ZS11.v0_TE_annot_462515	18559063	0.193	-0.180512	0.0239758	2.5e-13	qSAC.A08.1	76	Stearic acid content (C18:0)	A08	19295869	19306644	BnaA08G0144900ZS	-	AT4G32700	POLQ	polymerase theta	sucrose-phosphatase-related
A08	18086751	19426324	1339574	ZS11.v0_TE_annot_462515	18559063	0.193	-0.180512	0.0239758	2.5e-13	qSAC.A08.1	76	Stearic acid content (C18:0)	A08	19332084	19333597	BnaA08G0145700ZS	-	AT4G32600			RING/U-box superfamily protein
A08	18086751	19426324	1339574	ZS11.v0_TE_annot_462515	18559063	0.193	-0.180512	0.0239758	2.5e-13	qSAC.A08.1	76	Stearic acid content (C18:0)	A08	19381396	19384840	BnaA08G0146400ZS	-	AT2G25590			Plant Tudor-like protein
A08	18086751	19426324	1339574	ZS11.v0_TE_annot_462515	18559063	0.193	-0.180512	0.0239758	2.5e-13	qSAC.A08.1	76	Stearic acid content (C18:0)	A08	18217785	18219651	BnaA08G0129000ZS	-	AT4G22980			NULL
A08	18086751	19426324	1339574	ZS11.v0_TE_annot_462515	18559063	0.193	-0.180512	0.0239758	2.5e-13	qSAC.A08.1	76	Stearic acid content (C18:0)	A08	19002711	19005596	BnaA08G0141100ZS	-	AT4G03430	EMB2770	EMBRYO DEFECTIVE 2770	pre-mRNA splicing factor-related
A08	18086751	19426324	1339574	ZS11.v0_TE_annot_462515	18559063	0.193	-0.180512	0.0239758	2.5e-13	qSAC.A08.1	76	Stearic acid content (C18:0)	A08	18874179	18875956	BnaA08G0139200ZS	+	AT4G33910			2-oxoglutarate (2OG) and Fe(II)-dependent oxygenase superfamily protein
C07	46194761	46294761	100001	ZS11.v0_TE_annot_1083481	46244761	0.138	0.101886	0.02077	1.27e-06	qSAC.C07.1	1	Stearic acid content (C18:0)	C07	46194190	46195321	BnaC07G0321700ZS	-	AT1G22050	MUB6	membrane-anchored ubiquitin-fold protein 6 precursor	membrane-anchored ubiquitin-fold protein 6 precursor
C07	46194761	46294761	100001	ZS11.v0_TE_annot_1083481	46244761	0.138	0.101886	0.02077	1.27e-06	qSAC.C07.1	1	Stearic acid content (C18:0)	C07	46196910	46198090	BnaC07G0321800ZS	-	AT5G08650	cpLEPA	NULL	RING/U-box superfamily protein
C07	46194761	46294761	100001	ZS11.v0_TE_annot_1083481	46244761	0.138	0.101886	0.02077	1.27e-06	qSAC.C07.1	1	Stearic acid content (C18:0)	C07	46199493	46200188	BnaC07G0321900ZS	-
C07	46194761	46294761	100001	ZS11.v0_TE_annot_1083481	46244761	0.138	0.101886	0.02077	1.27e-06	qSAC.C07.1	1	Stearic acid content (C18:0)	C07	46204179	46209516	BnaC07G0322100ZS	-	AT2G10440	MED15_2	MEDIATOR 15_2	NULL
C07	46194761	46294761	100001	ZS11.v0_TE_annot_1083481	46244761	0.138	0.101886	0.02077	1.27e-06	qSAC.C07.1	1	Stearic acid content (C18:0)	C07	46226543	46227973	BnaC07G0322200ZS	+	AT3G58670	PCO5	plant cysteine oxidase 5	Protein of unknown function (DUF1637)
C07	46194761	46294761	100001	ZS11.v0_TE_annot_1083481	46244761	0.138	0.101886	0.02077	1.27e-06	qSAC.C07.1	1	Stearic acid content (C18:0)	C07	46245190	46245393	BnaC07G0322300ZS	+	AT3G61360	SLO3	Slow Growth3	Tetratricopeptide repeat (TPR)-like superfamily protein
C07	46194761	46294761	100001	ZS11.v0_TE_annot_1083481	46244761	0.138	0.101886	0.02077	1.27e-06	qSAC.C07.1	1	Stearic acid content (C18:0)	C07	46253289	46257143	BnaC07G0322400ZS	+	AT3G30180	BR6OX2	brassinosteroid-6-oxidase 2	brassinosteroid-6-oxidase 2
C07	46194761	46294761	100001	ZS11.v0_TE_annot_1083481	46244761	0.138	0.101886	0.02077	1.27e-06	qSAC.C07.1	1	Stearic acid content (C18:0)	C07	46273659	46275289	BnaC07G0322500ZS	+	AT3G30210	ATMYB121	NULL	myb domain protein 121
C07	46194761	46294761	100001	ZS11.v0_TE_annot_1083481	46244761	0.138	0.101886	0.02077	1.27e-06	qSAC.C07.1	1	Stearic acid content (C18:0)	C07	46201610	46203129	BnaC07G0322000ZS	+	AT3G29970			Protein of unknown function, DUF601
A08	15043369	16305429	1262061	ZS11.v0_TE_annot_460421	16303189	0.244	-5.73338	0.862738	8.11e-11	qOAC.A08.1	11	Oleic acid content (C18:1)	A08	15044956	15048841	BnaA08G0087800ZS	+	AT1G30810	JMJ18	Jumonji domain-containing protein 18	NAC (No Apical Meristem) domain transcriptional regulator superfamily protein
A08	15043369	16305429	1262061	ZS11.v0_TE_annot_460421	16303189	0.244	-5.73338	0.862738	8.11e-11	qOAC.A08.1	11	Oleic acid content (C18:1)	A08	15049007	15049699	BnaA08G0087900ZS	-	AT1G30800			NAC domain containing protein 23
A08	15043369	16305429	1262061	ZS11.v0_TE_annot_460421	16303189	0.244	-5.73338	0.862738	8.11e-11	qOAC.A08.1	11	Oleic acid content (C18:1)	A08	15059036	15061471	BnaA08G0088000ZS	+	AT1G30580	EngD-1	NULL	Protein of unknown function (DUF1336)
A08	15043369	16305429	1262061	ZS11.v0_TE_annot_460421	16303189	0.244	-5.73338	0.862738	8.11e-11	qOAC.A08.1	11	Oleic acid content (C18:1)	A08	15069768	15071110	BnaA08G0088100ZS	+	AT4G01220	MGP4	male gametophyte defective 4	Nucleotide-diphospho-sugar transferase family protein
A08	15043369	16305429	1262061	ZS11.v0_TE_annot_460421	16303189	0.244	-5.73338	0.862738	8.11e-11	qOAC.A08.1	11	Oleic acid content (C18:1)	A08	15076760	15077537	BnaA08G0088200ZS	-	AT5G23430	KTN80.4	Katanin p80 subunit 4	NULL
A08	15043369	16305429	1262061	ZS11.v0_TE_annot_460421	16303189	0.244	-5.73338	0.862738	8.11e-11	qOAC.A08.1	11	Oleic acid content (C18:1)	A08	15082386	15083918	BnaA08G0088300ZS	-	AT1G30560	AtG3Pp3	glycerol-3-phosphate permease 3	Tetratricopeptide repeat (TPR)-like superfamily protein
A08	15043369	16305429	1262061	ZS11.v0_TE_annot_460421	16303189	0.244	-5.73338	0.862738	8.11e-11	qOAC.A08.1	11	Oleic acid content (C18:1)	A08	15085854	15088685	BnaA08G0088400ZS	+	AT4G14410	bHLH104	basic Helix-Loop-Helix 104	basic helix-loop-helix (bHLH) DNA-binding superfamily protein
A08	15043369	16305429	1262061	ZS11.v0_TE_annot_460421	16303189	0.244	-5.73338	0.862738	8.11e-11	qOAC.A08.1	11	Oleic acid content (C18:1)	A08	15097084	15097806	BnaA08G0088600ZS	-	AT4G14430	ATECI2	ARABIDOPSIS THALIANA DELTA(3), DELTA(2)-ENOYL COA ISOMERASE 2	indole-3-butyric acid response 10
A08	15043369	16305429	1262061	ZS11.v0_TE_annot_460421	16303189	0.244	-5.73338	0.862738	8.11e-11	qOAC.A08.1	11	Oleic acid content (C18:1)	A08	15098630	15099505	BnaA08G0088700ZS	+	AT4G14455	ATBET12	NULL	NULL
A08	15043369	16305429	1262061	ZS11.v0_TE_annot_460421	16303189	0.244	-5.73338	0.862738	8.11e-11	qOAC.A08.1	11	Oleic acid content (C18:1)	A08	15108214	15109665	BnaA08G0088800ZS	-	AT4G14480	BLUS1	BLUE LIGHT SIGNALING1	Protein kinase superfamily protein
A08	15043369	16305429	1262061	ZS11.v0_TE_annot_460421	16303189	0.244	-5.73338	0.862738	8.11e-11	qOAC.A08.1	11	Oleic acid content (C18:1)	A08	15114687	15115214	BnaA08G0088900ZS	+	AT3G50710			F-box/RNI-like/FBD-like domains-containing protein
A08	15043369	16305429	1262061	ZS11.v0_TE_annot_460421	16303189	0.244	-5.73338	0.862738	8.11e-11	qOAC.A08.1	11	Oleic acid content (C18:1)	A08	15115300	15116146	BnaA08G0089000ZS	+	AT5G56452			zinc knuckle (CCHC-type) family protein
A08	15043369	16305429	1262061	ZS11.v0_TE_annot_460421	16303189	0.244	-5.73338	0.862738	8.11e-11	qOAC.A08.1	11	Oleic acid content (C18:1)	A08	15122663	15124797	BnaA08G0089100ZS	+	AT4G14500			Polyketide cyclase/dehydrase and lipid transport superfamily protein
A08	15043369	16305429	1262061	ZS11.v0_TE_annot_460421	16303189	0.244	-5.73338	0.862738	8.11e-11	qOAC.A08.1	11	Oleic acid content (C18:1)	A08	15131392	15133283	BnaA08G0089200ZS	-	AT4G14550	IAA14	indole-3-acetic acid inducible 14	indole-3-acetic acid inducible 14
A08	15043369	16305429	1262061	ZS11.v0_TE_annot_460421	16303189	0.244	-5.73338	0.862738	8.11e-11	qOAC.A08.1	11	Oleic acid content (C18:1)	A08	15148053	15150466	BnaA08G0089300ZS	-	AT1G67980	CCOAMT	caffeoyl-CoA 3-O-methyltransferase	pseudo-response regulator 6
A08	15043369	16305429	1262061	ZS11.v0_TE_annot_460421	16303189	0.244	-5.73338	0.862738	8.11e-11	qOAC.A08.1	11	Oleic acid content (C18:1)	A08	15159815	15162024	BnaA08G0089400ZS	-	AT1G02890			AAA-type ATPase family protein
A08	15043369	16305429	1262061	ZS11.v0_TE_annot_460421	16303189	0.244	-5.73338	0.862738	8.11e-11	qOAC.A08.1	11	Oleic acid content (C18:1)	A08	15164102	15164703	BnaA08G0089500ZS	+	AT4G14560	AXR5	AUXIN RESISTANT 5	indole-3-acetic acid inducible
A08	15043369	16305429	1262061	ZS11.v0_TE_annot_460421	16303189	0.244	-5.73338	0.862738	8.11e-11	qOAC.A08.1	11	Oleic acid content (C18:1)	A08	15184339	15184731	BnaA08G0089700ZS	+	AT4G14615			poly(A) binding protein 6
A08	15043369	16305429	1262061	ZS11.v0_TE_annot_460421	16303189	0.244	-5.73338	0.862738	8.11e-11	qOAC.A08.1	11	Oleic acid content (C18:1)	A08	15198223	15198963	BnaA08G0089800ZS	+	AT5G38940			NULL
A08	15043369	16305429	1262061	ZS11.v0_TE_annot_460421	16303189	0.244	-5.73338	0.862738	8.11e-11	qOAC.A08.1	11	Oleic acid content (C18:1)	A08	15210651	15211300	BnaA08G0089900ZS	+	AT3G22950	ARFC1	ADP-ribosylation factor C1	ADP-ribosylation factor C1
A08	15043369	16305429	1262061	ZS11.v0_TE_annot_460421	16303189	0.244	-5.73338	0.862738	8.11e-11	qOAC.A08.1	11	Oleic acid content (C18:1)	A08	15223355	15225534	BnaA08G0090100ZS	-	AT4G14650			NULL
A08	15043369	16305429	1262061	ZS11.v0_TE_annot_460421	16303189	0.244	-5.73338	0.862738	8.11e-11	qOAC.A08.1	11	Oleic acid content (C18:1)	A08	15227510	15228046	BnaA08G0090200ZS	-	AT4G14660	NRPE7	NULL	RNA polymerase Rpb7-like, N-terminal domain
A08	15043369	16305429	1262061	ZS11.v0_TE_annot_460421	16303189	0.244	-5.73338	0.862738	8.11e-11	qOAC.A08.1	11	Oleic acid content (C18:1)	A08	15229435	15231385	BnaA08G0090300ZS	-	AT4G14720	PPD2	PEAPOD 2	TIFY domain/Divergent CCT motif family protein
A08	15043369	16305429	1262061	ZS11.v0_TE_annot_460421	16303189	0.244	-5.73338	0.862738	8.11e-11	qOAC.A08.1	11	Oleic acid content (C18:1)	A08	15255177	15258745	BnaA08G0090400ZS	-	AT4G14740	FL3	FORKED-LIKE3	Plant protein of unknown function (DUF828) with plant pleckstrin homology-like region
A08	15043369	16305429	1262061	ZS11.v0_TE_annot_460421	16303189	0.244	-5.73338	0.862738	8.11e-11	qOAC.A08.1	11	Oleic acid content (C18:1)	A08	15273736	15274051	BnaA08G0090500ZS	+
A08	15043369	16305429	1262061	ZS11.v0_TE_annot_460421	16303189	0.244	-5.73338	0.862738	8.11e-11	qOAC.A08.1	11	Oleic acid content (C18:1)	A08	15274773	15275861	BnaA08G0090600ZS	-	AT4G14746			plastid transcriptionally active7
A08	15043369	16305429	1262061	ZS11.v0_TE_annot_460421	16303189	0.244	-5.73338	0.862738	8.11e-11	qOAC.A08.1	11	Oleic acid content (C18:1)	A08	15293305	15294014	BnaA08G0090700ZS	+	AT1G73920			alpha/beta-Hydrolases superfamily protein
A08	15043369	16305429	1262061	ZS11.v0_TE_annot_460421	16303189	0.244	-5.73338	0.862738	8.11e-11	qOAC.A08.1	11	Oleic acid content (C18:1)	A08	15307650	15310927	BnaA08G0090800ZS	+
A08	15043369	16305429	1262061	ZS11.v0_TE_annot_460421	16303189	0.244	-5.73338	0.862738	8.11e-11	qOAC.A08.1	11	Oleic acid content (C18:1)	A08	15314958	15316246	BnaA08G0090900ZS	+	AT4G14750	IQD19	IQ-domain 19	IQ-domain 19
A08	15043369	16305429	1262061	ZS11.v0_TE_annot_460421	16303189	0.244	-5.73338	0.862738	8.11e-11	qOAC.A08.1	11	Oleic acid content (C18:1)	A08	15317521	15318992	BnaA08G0091000ZS	+	AT4G14800	PBD2	20S proteasome beta subunit D2	20S proteasome beta subunit D2
A08	15043369	16305429	1262061	ZS11.v0_TE_annot_460421	16303189	0.244	-5.73338	0.862738	8.11e-11	qOAC.A08.1	11	Oleic acid content (C18:1)	A08	15319047	15319820	BnaA08G0091100ZS	-	AT4G14805	LTPG25	glycosylphosphatidylinositol-anchored lipid protein transfer 25	flavonol synthase 6
A08	15043369	16305429	1262061	ZS11.v0_TE_annot_460421	16303189	0.244	-5.73338	0.862738	8.11e-11	qOAC.A08.1	11	Oleic acid content (C18:1)	A08	15324178	15324390	BnaA08G0091200ZS	+	AT4G14815	LTPG26	glycosylphosphatidylinositol-anchored lipid protein transfer 26	Uncharacterised protein family (UPF0497)
A08	15043369	16305429	1262061	ZS11.v0_TE_annot_460421	16303189	0.244	-5.73338	0.862738	8.11e-11	qOAC.A08.1	11	Oleic acid content (C18:1)	A08	15331457	15334130	BnaA08G0091300ZS	-	AT1G71380	ATCEL3	cellulase 3	Nucleotide-diphospho-sugar transferases superfamily protein
A08	15043369	16305429	1262061	ZS11.v0_TE_annot_460421	16303189	0.244	-5.73338	0.862738	8.11e-11	qOAC.A08.1	11	Oleic acid content (C18:1)	A08	15353570	15353890	BnaA08G0091400ZS	+	AT4G14819			UDP-N-acetylglucosamine (UAA) transporter family
A08	15043369	16305429	1262061	ZS11.v0_TE_annot_460421	16303189	0.244	-5.73338	0.862738	8.11e-11	qOAC.A08.1	11	Oleic acid content (C18:1)	A08	15360271	15362151	BnaA08G0091500ZS	-	AT4G14880	ATCYS-3A	NULL	O-acetylserine (thiol) lyase (OAS-TL) isoform A1
A08	15043369	16305429	1262061	ZS11.v0_TE_annot_460421	16303189	0.244	-5.73338	0.862738	8.11e-11	qOAC.A08.1	11	Oleic acid content (C18:1)	A08	15368842	15370860	BnaA08G0091600ZS	+	AT4G14930			Survival protein SurE-like phosphatase/nucleotidase
A08	15043369	16305429	1262061	ZS11.v0_TE_annot_460421	16303189	0.244	-5.73338	0.862738	8.11e-11	qOAC.A08.1	11	Oleic acid content (C18:1)	A08	15372546	15374983	BnaA08G0091700ZS	+	AT4G14950	KMS1	Killing Me Slowly 1	SNARE associated Golgi protein family
A08	15043369	16305429	1262061	ZS11.v0_TE_annot_460421	16303189	0.244	-5.73338	0.862738	8.11e-11	qOAC.A08.1	11	Oleic acid content (C18:1)	A08	15390994	15393707	BnaA08G0091750ZS	-	AT5G25980	BGLU37	BETA GLUCOSIDASE 37	S-adenosyl-L-methionine-dependent methyltransferases superfamily protein
A08	15043369	16305429	1262061	ZS11.v0_TE_annot_460421	16303189	0.244	-5.73338	0.862738	8.11e-11	qOAC.A08.1	11	Oleic acid content (C18:1)	A08	15406887	15414594	BnaA08G0091900ZS	+	AT4G14970	AtFANCD2	Fanconi Anemia D2	NULL
A08	15043369	16305429	1262061	ZS11.v0_TE_annot_460421	16303189	0.244	-5.73338	0.862738	8.11e-11	qOAC.A08.1	11	Oleic acid content (C18:1)	A08	15423536	15427745	BnaA08G0092100ZS	-	AT1G28130	GH3.17	Gretchen Hagen 3.17	chromatin remodeling factor17
A08	15043369	16305429	1262061	ZS11.v0_TE_annot_460421	16303189	0.244	-5.73338	0.862738	8.11e-11	qOAC.A08.1	11	Oleic acid content (C18:1)	A08	15457325	15458229	BnaA08G0092150ZS	+	AT5G25980	BGLU37	BETA GLUCOSIDASE 37	S-adenosyl-L-methionine-dependent methyltransferases superfamily protein
A08	15043369	16305429	1262061	ZS11.v0_TE_annot_460421	16303189	0.244	-5.73338	0.862738	8.11e-11	qOAC.A08.1	11	Oleic acid content (C18:1)	A08	15463289	15464349	BnaA08G0092200ZS	+	AT4G15093	AtLigB	NULL	SPFH/Band 7/PHB domain-containing membrane-associated protein family
A08	15043369	16305429	1262061	ZS11.v0_TE_annot_460421	16303189	0.244	-5.73338	0.862738	8.11e-11	qOAC.A08.1	11	Oleic acid content (C18:1)	A08	15469193	15469763	BnaA08G0092400ZS	-	AT4G15140			NULL
A08	15043369	16305429	1262061	ZS11.v0_TE_annot_460421	16303189	0.244	-5.73338	0.862738	8.11e-11	qOAC.A08.1	11	Oleic acid content (C18:1)	A08	15483189	15483899	BnaA08G0092500ZS	+	AT4G15160	PAC2	NULL	Bifunctional inhibitor/lipid-transfer protein/seed storage 2S albumin superfamily protein
A08	15043369	16305429	1262061	ZS11.v0_TE_annot_460421	16303189	0.244	-5.73338	0.862738	8.11e-11	qOAC.A08.1	11	Oleic acid content (C18:1)	A08	15487339	15489783	BnaA08G0092600ZS	-	AT4G15210	AT-BETA-AMY	NULL	beta-amylase 5
A08	15043369	16305429	1262061	ZS11.v0_TE_annot_460421	16303189	0.244	-5.73338	0.862738	8.11e-11	qOAC.A08.1	11	Oleic acid content (C18:1)	A08	15499364	15510659	BnaA08G0092700ZS	-
A08	15043369	16305429	1262061	ZS11.v0_TE_annot_460421	16303189	0.244	-5.73338	0.862738	8.11e-11	qOAC.A08.1	11	Oleic acid content (C18:1)	A08	15518931	15519466	BnaA08G0092900ZS	+
A08	15043369	16305429	1262061	ZS11.v0_TE_annot_460421	16303189	0.244	-5.73338	0.862738	8.11e-11	qOAC.A08.1	11	Oleic acid content (C18:1)	A08	15522274	15524282	BnaA08G0093000ZS	+	AT4G15420			Ubiquitin fusion degradation UFD1 family protein
A08	15043369	16305429	1262061	ZS11.v0_TE_annot_460421	16303189	0.244	-5.73338	0.862738	8.11e-11	qOAC.A08.1	11	Oleic acid content (C18:1)	A08	15535296	15536858	BnaA08G0093200ZS	+	AT4G15470	AtLFG5	NULL	Bax inhibitor-1 family protein
A08	15043369	16305429	1262061	ZS11.v0_TE_annot_460421	16303189	0.244	-5.73338	0.862738	8.11e-11	qOAC.A08.1	11	Oleic acid content (C18:1)	A08	15536987	15538167	BnaA08G0093300ZS	+	AT4G15510	PPD1	PsbP-Domain Protein1	Photosystem II reaction center PsbP family protein
A08	15043369	16305429	1262061	ZS11.v0_TE_annot_460421	16303189	0.244	-5.73338	0.862738	8.11e-11	qOAC.A08.1	11	Oleic acid content (C18:1)	A08	15540296	15542907	BnaA08G0093400ZS	-	AT4G15550	IAGLU	indole-3-acetate beta-D-glucosyltransferase	indole-3-acetate beta-D-glucosyltransferase
A08	15043369	16305429	1262061	ZS11.v0_TE_annot_460421	16303189	0.244	-5.73338	0.862738	8.11e-11	qOAC.A08.1	11	Oleic acid content (C18:1)	A08	15549241	15551182	BnaA08G0093500ZS	-	AT4G15550	IAGLU	indole-3-acetate beta-D-glucosyltransferase	indole-3-acetate beta-D-glucosyltransferase
A08	15043369	16305429	1262061	ZS11.v0_TE_annot_460421	16303189	0.244	-5.73338	0.862738	8.11e-11	qOAC.A08.1	11	Oleic acid content (C18:1)	A08	15568907	15571049	BnaA08G0093600ZS	+	AT4G15620	CASPL1E2	CASP-like protein 1E2	Uncharacterised protein family (UPF0497)
A08	15043369	16305429	1262061	ZS11.v0_TE_annot_460421	16303189	0.244	-5.73338	0.862738	8.11e-11	qOAC.A08.1	11	Oleic acid content (C18:1)	A08	15578629	15580574	BnaA08G0093700ZS	+	AT4G15650			NULL
A08	15043369	16305429	1262061	ZS11.v0_TE_annot_460421	16303189	0.244	-5.73338	0.862738	8.11e-11	qOAC.A08.1	11	Oleic acid content (C18:1)	A08	15595548	15595853	BnaA08G0093800ZS	+	AT4G15670	GRXS7	Monothiol glutaredoxin-S7	Thioredoxin superfamily protein
A08	15043369	16305429	1262061	ZS11.v0_TE_annot_460421	16303189	0.244	-5.73338	0.862738	8.11e-11	qOAC.A08.1	11	Oleic acid content (C18:1)	A08	15607528	15607836	BnaA08G0093900ZS	+	AT4G15670	GRXS7	Monothiol glutaredoxin-S7	Thioredoxin superfamily protein
A08	15043369	16305429	1262061	ZS11.v0_TE_annot_460421	16303189	0.244	-5.73338	0.862738	8.11e-11	qOAC.A08.1	11	Oleic acid content (C18:1)	A08	15624872	15625162	BnaA08G0094000ZS	+	AT4G15660	GRXS8	NULL	Thioredoxin superfamily protein
A08	15043369	16305429	1262061	ZS11.v0_TE_annot_460421	16303189	0.244	-5.73338	0.862738	8.11e-11	qOAC.A08.1	11	Oleic acid content (C18:1)	A08	15636409	15638364	BnaA08G0094100ZS	-	AT4G15740			Calcium-dependent lipid-binding (CaLB domain) family protein
A08	15043369	16305429	1262061	ZS11.v0_TE_annot_460421	16303189	0.244	-5.73338	0.862738	8.11e-11	qOAC.A08.1	11	Oleic acid content (C18:1)	A08	15640068	15641414	BnaA08G0094200ZS	-	AT4G15740			Calcium-dependent lipid-binding (CaLB domain) family protein
A08	15043369	16305429	1262061	ZS11.v0_TE_annot_460421	16303189	0.244	-5.73338	0.862738	8.11e-11	qOAC.A08.1	11	Oleic acid content (C18:1)	A08	15650249	15651128	BnaA08G0094300ZS	-	AT1G28530	ANU10	ANGULATA 10	Phosphoinositide phosphatase family protein
A08	15043369	16305429	1262061	ZS11.v0_TE_annot_460421	16303189	0.244	-5.73338	0.862738	8.11e-11	qOAC.A08.1	11	Oleic acid content (C18:1)	A08	15652281	15659150	BnaA08G0094400ZS	-	AT3G15980	b?2-COP	beta prime2-COP	Coatomer, beta' subunit
A08	15043369	16305429	1262061	ZS11.v0_TE_annot_460421	16303189	0.244	-5.73338	0.862738	8.11e-11	qOAC.A08.1	11	Oleic acid content (C18:1)	A08	15664228	15665918	BnaA08G0094500ZS	+
A08	15043369	16305429	1262061	ZS11.v0_TE_annot_460421	16303189	0.244	-5.73338	0.862738	8.11e-11	qOAC.A08.1	11	Oleic acid content (C18:1)	A08	15668531	15669421	BnaA08G0094600ZS	-	AT3G16510			Calcium-dependent lipid-binding (CaLB domain) family protein
A08	15043369	16305429	1262061	ZS11.v0_TE_annot_460421	16303189	0.244	-5.73338	0.862738	8.11e-11	qOAC.A08.1	11	Oleic acid content (C18:1)	A08	15679657	15683247	BnaA08G0094700ZS	-
A08	15043369	16305429	1262061	ZS11.v0_TE_annot_460421	16303189	0.244	-5.73338	0.862738	8.11e-11	qOAC.A08.1	11	Oleic acid content (C18:1)	A08	15683299	15686811	BnaA08G0094800ZS	-	AT4G15765			succinate dehydrogenase 2-3
A08	15043369	16305429	1262061	ZS11.v0_TE_annot_460421	16303189	0.244	-5.73338	0.862738	8.11e-11	qOAC.A08.1	11	Oleic acid content (C18:1)	A08	15686820	15687963	BnaA08G0094900ZS	-	AT4G15765			succinate dehydrogenase 2-3
A08	15043369	16305429	1262061	ZS11.v0_TE_annot_460421	16303189	0.244	-5.73338	0.862738	8.11e-11	qOAC.A08.1	11	Oleic acid content (C18:1)	A08	15714897	15715460	BnaA08G0095000ZS	+	AT4G15770			RNA binding
A08	15043369	16305429	1262061	ZS11.v0_TE_annot_460421	16303189	0.244	-5.73338	0.862738	8.11e-11	qOAC.A08.1	11	Oleic acid content (C18:1)	A08	15716214	15717088	BnaA08G0095100ZS	-	AT4G15780	ATVAMP724	vesicle-associated membrane protein 724	vesicle-associated membrane protein 724
A08	15043369	16305429	1262061	ZS11.v0_TE_annot_460421	16303189	0.244	-5.73338	0.862738	8.11e-11	qOAC.A08.1	11	Oleic acid content (C18:1)	A08	15722476	15723647	BnaA08G0095200ZS	+	AT4G15790			NULL
A08	15043369	16305429	1262061	ZS11.v0_TE_annot_460421	16303189	0.244	-5.73338	0.862738	8.11e-11	qOAC.A08.1	11	Oleic acid content (C18:1)	A08	15724629	15724826	BnaA08G0095300ZS	-	AT4G15802	AtHSBP	Arabidopsis thaliana heat shock factor binding protein	Protein of unknown function (DUF300)
A08	15043369	16305429	1262061	ZS11.v0_TE_annot_460421	16303189	0.244	-5.73338	0.862738	8.11e-11	qOAC.A08.1	11	Oleic acid content (C18:1)	A08	15724879	15725834	BnaA08G0095400ZS	-	AT4G15802	AtHSBP	Arabidopsis thaliana heat shock factor binding protein	Protein of unknown function (DUF300)
A08	15043369	16305429	1262061	ZS11.v0_TE_annot_460421	16303189	0.244	-5.73338	0.862738	8.11e-11	qOAC.A08.1	11	Oleic acid content (C18:1)	A08	15726620	15727818	BnaA08G0095500ZS	-	AT4G15830			ARM repeat superfamily protein
A08	15043369	16305429	1262061	ZS11.v0_TE_annot_460421	16303189	0.244	-5.73338	0.862738	8.11e-11	qOAC.A08.1	11	Oleic acid content (C18:1)	A08	15741803	15741976	BnaA08G0095700ZS	+	AT4G15910	ATDI21	drought-induced 21	drought-induced 21
A08	15043369	16305429	1262061	ZS11.v0_TE_annot_460421	16303189	0.244	-5.73338	0.862738	8.11e-11	qOAC.A08.1	11	Oleic acid content (C18:1)	A08	15771077	15772200	BnaA08G0095900ZS	+	AT4G15930			Dynein light chain type 1 family protein
A08	15043369	16305429	1262061	ZS11.v0_TE_annot_460421	16303189	0.244	-5.73338	0.862738	8.11e-11	qOAC.A08.1	11	Oleic acid content (C18:1)	A08	15772626	15774266	BnaA08G0096000ZS	+	AT4G15940	FAHD1a	fumarylacetoacetate hydrolase domain containing protein 1a	Fumarylacetoacetate (FAA) hydrolase family
A08	15043369	16305429	1262061	ZS11.v0_TE_annot_460421	16303189	0.244	-5.73338	0.862738	8.11e-11	qOAC.A08.1	11	Oleic acid content (C18:1)	A08	15774911	15776492	BnaA08G0096100ZS	+	AT4G15940	FAHD1a	fumarylacetoacetate hydrolase domain containing protein 1a	Fumarylacetoacetate (FAA) hydrolase family
A08	15043369	16305429	1262061	ZS11.v0_TE_annot_460421	16303189	0.244	-5.73338	0.862738	8.11e-11	qOAC.A08.1	11	Oleic acid content (C18:1)	A08	15778409	15780374	BnaA08G0096200ZS	-
A08	15043369	16305429	1262061	ZS11.v0_TE_annot_460421	16303189	0.244	-5.73338	0.862738	8.11e-11	qOAC.A08.1	11	Oleic acid content (C18:1)	A08	15780444	15780887	BnaA08G0096300ZS	+	AT5G18380	uS9x	Ribosomal Protein uS9x	basic helix-loop-helix (bHLH) DNA-binding superfamily protein
A08	15043369	16305429	1262061	ZS11.v0_TE_annot_460421	16303189	0.244	-5.73338	0.862738	8.11e-11	qOAC.A08.1	11	Oleic acid content (C18:1)	A08	15782796	15785548	BnaA08G0096400ZS	+	AT4G12720	AtNUDT7	Arabidopsis thaliana Nudix hydrolase homolog 7	MutT/nudix family protein
A08	15043369	16305429	1262061	ZS11.v0_TE_annot_460421	16303189	0.244	-5.73338	0.862738	8.11e-11	qOAC.A08.1	11	Oleic acid content (C18:1)	A08	15795266	15797609	BnaA08G0096500ZS	+	AT2G32060	eS12y	Ribosomal Protein eS12y	Ribosomal protein L7Ae/L30e/S12e/Gadd45 family protein
A08	15043369	16305429	1262061	ZS11.v0_TE_annot_460421	16303189	0.244	-5.73338	0.862738	8.11e-11	qOAC.A08.1	11	Oleic acid content (C18:1)	A08	15798597	15799505	BnaA08G0096600ZS	+
A08	15043369	16305429	1262061	ZS11.v0_TE_annot_460421	16303189	0.244	-5.73338	0.862738	8.11e-11	qOAC.A08.1	11	Oleic acid content (C18:1)	A08	15816188	15817024	BnaA08G0096700ZS	+	AT4G15975	ATL17	Arabidopsis Toxicos en Levadura 17	NULL
A08	15043369	16305429	1262061	ZS11.v0_TE_annot_460421	16303189	0.244	-5.73338	0.862738	8.11e-11	qOAC.A08.1	11	Oleic acid content (C18:1)	A08	15817202	15817522	BnaA08G0096800ZS	+
A08	15043369	16305429	1262061	ZS11.v0_TE_annot_460421	16303189	0.244	-5.73338	0.862738	8.11e-11	qOAC.A08.1	11	Oleic acid content (C18:1)	A08	15817643	15818544	BnaA08G0096900ZS	+	AT5G27990			BR-signaling kinase 2
A08	15043369	16305429	1262061	ZS11.v0_TE_annot_460421	16303189	0.244	-5.73338	0.862738	8.11e-11	qOAC.A08.1	11	Oleic acid content (C18:1)	A08	15822645	15825978	BnaA08G0097000ZS	-	AT4G15980	PMEI-PME43	NULL	Plant invertase/pectin methylesterase inhibitor superfamily
A08	15043369	16305429	1262061	ZS11.v0_TE_annot_460421	16303189	0.244	-5.73338	0.862738	8.11e-11	qOAC.A08.1	11	Oleic acid content (C18:1)	A08	15829318	15829734	BnaA08G0097100ZS	-	AT4G15990			NULL
A08	15043369	16305429	1262061	ZS11.v0_TE_annot_460421	16303189	0.244	-5.73338	0.862738	8.11e-11	qOAC.A08.1	11	Oleic acid content (C18:1)	A08	15852593	15853702	BnaA08G0097200ZS	+	AT4G16444	AtGET1	Guided Entry of Tail-anchored proteins1	FASCICLIN-like arabinogalactan protein 14 precursor
A08	15043369	16305429	1262061	ZS11.v0_TE_annot_460421	16303189	0.244	-5.73338	0.862738	8.11e-11	qOAC.A08.1	11	Oleic acid content (C18:1)	A08	15857647	15858619	BnaA08G0097300ZS	+	AT4G16442	CASPL2B1	CASP-like protein 2B1	Mannose-binding lectin superfamily protein
A08	15043369	16305429	1262061	ZS11.v0_TE_annot_460421	16303189	0.244	-5.73338	0.862738	8.11e-11	qOAC.A08.1	11	Oleic acid content (C18:1)	A08	15861315	15864155	BnaA08G0097400ZS	+	AT4G16420	ADA2B	homolog of yeast ADA2 2B	homolog of yeast ADA2 2B
A08	15043369	16305429	1262061	ZS11.v0_TE_annot_460421	16303189	0.244	-5.73338	0.862738	8.11e-11	qOAC.A08.1	11	Oleic acid content (C18:1)	A08	15864265	15865535	BnaA08G0097500ZS	-	AT4G16400			NULL
A08	15043369	16305429	1262061	ZS11.v0_TE_annot_460421	16303189	0.244	-5.73338	0.862738	8.11e-11	qOAC.A08.1	11	Oleic acid content (C18:1)	A08	15865788	15868042	BnaA08G0097600ZS	-	AT4G16390	SVR7	suppressor of variegation 7	pentatricopeptide (PPR) repeat-containing protein
A08	15043369	16305429	1262061	ZS11.v0_TE_annot_460421	16303189	0.244	-5.73338	0.862738	8.11e-11	qOAC.A08.1	11	Oleic acid content (C18:1)	A08	15881956	15884047	BnaA08G0097700ZS	+
A08	15043369	16305429	1262061	ZS11.v0_TE_annot_460421	16303189	0.244	-5.73338	0.862738	8.11e-11	qOAC.A08.1	11	Oleic acid content (C18:1)	A08	15885283	15888445	BnaA08G0097800ZS	+	AT4G16370	ATOPT3	oligopeptide transporter	oligopeptide transporter
A08	15043369	16305429	1262061	ZS11.v0_TE_annot_460421	16303189	0.244	-5.73338	0.862738	8.11e-11	qOAC.A08.1	11	Oleic acid content (C18:1)	A08	15888501	15890098	BnaA08G0097900ZS	-	AT4G16360	KINbeta2	NULL	5'-AMP-activated protein kinase beta-2 subunit protein
A08	15043369	16305429	1262061	ZS11.v0_TE_annot_460421	16303189	0.244	-5.73338	0.862738	8.11e-11	qOAC.A08.1	11	Oleic acid content (C18:1)	A08	15893086	15893574	BnaA08G0098100ZS	-	AT4G16310	LDL3	LSD1-like 3	LSD1-like 3
A08	15043369	16305429	1262061	ZS11.v0_TE_annot_460421	16303189	0.244	-5.73338	0.862738	8.11e-11	qOAC.A08.1	11	Oleic acid content (C18:1)	A08	15894066	15898040	BnaA08G0098200ZS	-	AT4G16310	LDL3	LSD1-like 3	LSD1-like 3
A08	15043369	16305429	1262061	ZS11.v0_TE_annot_460421	16303189	0.244	-5.73338	0.862738	8.11e-11	qOAC.A08.1	11	Oleic acid content (C18:1)	A08	15903556	15903963	BnaA08G0098300ZS	-	AT4G16195			NULL
A08	15043369	16305429	1262061	ZS11.v0_TE_annot_460421	16303189	0.244	-5.73338	0.862738	8.11e-11	qOAC.A08.1	11	Oleic acid content (C18:1)	A08	15911187	15912041	BnaA08G0098400ZS	-	AT3G16980	NRPB9A	NULL	RNA polymerases M/15 Kd subunit
A08	15043369	16305429	1262061	ZS11.v0_TE_annot_460421	16303189	0.244	-5.73338	0.862738	8.11e-11	qOAC.A08.1	11	Oleic acid content (C18:1)	A08	15929070	15929564	BnaA08G0098500ZS	+	AT4G16195			NULL
A08	15043369	16305429	1262061	ZS11.v0_TE_annot_460421	16303189	0.244	-5.73338	0.862738	8.11e-11	qOAC.A08.1	11	Oleic acid content (C18:1)	A08	15943364	15944062	BnaA08G0098600ZS	+	AT2G44390			Cysteine/Histidine-rich C1 domain family protein
A08	15043369	16305429	1262061	ZS11.v0_TE_annot_460421	16303189	0.244	-5.73338	0.862738	8.11e-11	qOAC.A08.1	11	Oleic acid content (C18:1)	A08	15952417	15953430	BnaA08G0098700ZS	+
A08	15043369	16305429	1262061	ZS11.v0_TE_annot_460421	16303189	0.244	-5.73338	0.862738	8.11e-11	qOAC.A08.1	11	Oleic acid content (C18:1)	A08	15960304	15960946	BnaA08G0098800ZS	+	AT5G05550	ENAP2	EIN2 nuclear associated protein 2	RWP-RK domain-containing protein
A08	15043369	16305429	1262061	ZS11.v0_TE_annot_460421	16303189	0.244	-5.73338	0.862738	8.11e-11	qOAC.A08.1	11	Oleic acid content (C18:1)	A08	15963688	15964308	BnaA08G0098900ZS	-	AT3G17100	AIF3	ATBS1 Interacting Factor 3	sequence-specific DNA binding transcription factors
A08	15043369	16305429	1262061	ZS11.v0_TE_annot_460421	16303189	0.244	-5.73338	0.862738	8.11e-11	qOAC.A08.1	11	Oleic acid content (C18:1)	A08	15967335	15970866	BnaA08G0099000ZS	-	AT4G16160	ATOEP16-2	NULL	Mitochondrial import inner membrane translocase subunit Tim17/Tim22/Tim23 family protein
A08	15043369	16305429	1262061	ZS11.v0_TE_annot_460421	16303189	0.244	-5.73338	0.862738	8.11e-11	qOAC.A08.1	11	Oleic acid content (C18:1)	A08	15973275	15973796	BnaA08G0099100ZS	-	AT4G16195			NULL
A08	15043369	16305429	1262061	ZS11.v0_TE_annot_460421	16303189	0.244	-5.73338	0.862738	8.11e-11	qOAC.A08.1	11	Oleic acid content (C18:1)	A08	15998790	16002092	BnaA08G0099300ZS	+	AT3G06720	AIMP ALPHA	IMPORTIN ALPHA	importin alpha isoform 1
A08	15043369	16305429	1262061	ZS11.v0_TE_annot_460421	16303189	0.244	-5.73338	0.862738	8.11e-11	qOAC.A08.1	11	Oleic acid content (C18:1)	A08	16004935	16005138	BnaA08G0099400ZS	+
A08	15043369	16305429	1262061	ZS11.v0_TE_annot_460421	16303189	0.244	-5.73338	0.862738	8.11e-11	qOAC.A08.1	11	Oleic acid content (C18:1)	A08	16021272	16021778	BnaA08G0099600ZS	-	AT4G16140			proline-rich family protein
A08	15043369	16305429	1262061	ZS11.v0_TE_annot_460421	16303189	0.244	-5.73338	0.862738	8.11e-11	qOAC.A08.1	11	Oleic acid content (C18:1)	A08	16024039	16025071	BnaA08G0099700ZS	-	AT4G16130	ARA1	arabinose kinase	arabinose kinase
A08	15043369	16305429	1262061	ZS11.v0_TE_annot_460421	16303189	0.244	-5.73338	0.862738	8.11e-11	qOAC.A08.1	11	Oleic acid content (C18:1)	A08	16029793	16031838	BnaA08G0099800ZS	-	AT4G16050			Aminotransferase-like, plant mobile domain family protein
A08	15043369	16305429	1262061	ZS11.v0_TE_annot_460421	16303189	0.244	-5.73338	0.862738	8.11e-11	qOAC.A08.1	11	Oleic acid content (C18:1)	A08	16043401	16043784	BnaA08G0099900ZS	+	AT4G16447			DNA binding
A08	15043369	16305429	1262061	ZS11.v0_TE_annot_460421	16303189	0.244	-5.73338	0.862738	8.11e-11	qOAC.A08.1	11	Oleic acid content (C18:1)	A08	16058655	16058990	BnaA08G0100000ZS	-	AT4G16500	AtCYS4	NULL	Cystatin/monellin superfamily protein
A08	15043369	16305429	1262061	ZS11.v0_TE_annot_460421	16303189	0.244	-5.73338	0.862738	8.11e-11	qOAC.A08.1	11	Oleic acid content (C18:1)	A08	16065013	16065357	BnaA08G0100100ZS	-
A08	15043369	16305429	1262061	ZS11.v0_TE_annot_460421	16303189	0.244	-5.73338	0.862738	8.11e-11	qOAC.A08.1	11	Oleic acid content (C18:1)	A08	16085881	16087595	BnaA08G0100200ZS	+	AT4G16510			YbaK/aminoacyl-tRNA synthetase-associated domain
A08	15043369	16305429	1262061	ZS11.v0_TE_annot_460421	16303189	0.244	-5.73338	0.862738	8.11e-11	qOAC.A08.1	11	Oleic acid content (C18:1)	A08	16087941	16088186	BnaA08G0100300ZS	-	AT4G16515	CLEL 6	CLE-like 6	myrosinase-binding protein-like protein-300B
A08	15043369	16305429	1262061	ZS11.v0_TE_annot_460421	16303189	0.244	-5.73338	0.862738	8.11e-11	qOAC.A08.1	11	Oleic acid content (C18:1)	A08	16089306	16090068	BnaA08G0100400ZS	-	AT4G16520	ATG8F	autophagy 8f	Ubiquitin-like superfamily protein
A08	15043369	16305429	1262061	ZS11.v0_TE_annot_460421	16303189	0.244	-5.73338	0.862738	8.11e-11	qOAC.A08.1	11	Oleic acid content (C18:1)	A08	16099134	16100349	BnaA08G0100500ZS	-	AT2G03020			Heat shock protein HSP20/alpha crystallin family
A08	15043369	16305429	1262061	ZS11.v0_TE_annot_460421	16303189	0.244	-5.73338	0.862738	8.11e-11	qOAC.A08.1	11	Oleic acid content (C18:1)	A08	16103703	16104332	BnaA08G0100600ZS	-	AT4G16610			C2H2-like zinc finger protein
A08	15043369	16305429	1262061	ZS11.v0_TE_annot_460421	16303189	0.244	-5.73338	0.862738	8.11e-11	qOAC.A08.1	11	Oleic acid content (C18:1)	A08	16110356	16112743	BnaA08G0100700ZS	-	AT4G16620	UMAMIT8	Usually multiple acids move in and out Transporters 8	nodulin MtN21 /EamA-like transporter family protein
A08	15043369	16305429	1262061	ZS11.v0_TE_annot_460421	16303189	0.244	-5.73338	0.862738	8.11e-11	qOAC.A08.1	11	Oleic acid content (C18:1)	A08	16126678	16126854	BnaA08G0100900ZS	-
A08	15043369	16305429	1262061	ZS11.v0_TE_annot_460421	16303189	0.244	-5.73338	0.862738	8.11e-11	qOAC.A08.1	11	Oleic acid content (C18:1)	A08	16127965	16131175	BnaA08G0101000ZS	+	AT4G16650			O-fucosyltransferase family protein
A08	15043369	16305429	1262061	ZS11.v0_TE_annot_460421	16303189	0.244	-5.73338	0.862738	8.11e-11	qOAC.A08.1	11	Oleic acid content (C18:1)	A08	16131474	16132609	BnaA08G0101100ZS	-	AT4G16690	ATMES16	ARABIDOPSIS THALIANA METHYL ESTERASE 16	methyl esterase 16
A08	15043369	16305429	1262061	ZS11.v0_TE_annot_460421	16303189	0.244	-5.73338	0.862738	8.11e-11	qOAC.A08.1	11	Oleic acid content (C18:1)	A08	16135193	16136197	BnaA08G0101200ZS	-	AT4G16720	eL15z	Ribosomal Protein eL15z	Ribosomal protein L23/L15e family protein
A08	15043369	16305429	1262061	ZS11.v0_TE_annot_460421	16303189	0.244	-5.73338	0.862738	8.11e-11	qOAC.A08.1	11	Oleic acid content (C18:1)	A08	16138344	16141778	BnaA08G0101300ZS	-	AT4G29440	ISTL4	IST1-LIKE 4	Regulator of Vps4 activity in the MVB pathway protein
A08	15043369	16305429	1262061	ZS11.v0_TE_annot_460421	16303189	0.244	-5.73338	0.862738	8.11e-11	qOAC.A08.1	11	Oleic acid content (C18:1)	A08	16143518	16145518	BnaA08G0101400ZS	-	AT3G57290	ATEIF3E-1	NULL	eukaryotic translation initiation factor 3E
A08	15043369	16305429	1262061	ZS11.v0_TE_annot_460421	16303189	0.244	-5.73338	0.862738	8.11e-11	qOAC.A08.1	11	Oleic acid content (C18:1)	A08	16147698	16147856	BnaA08G0101500ZS	+
A08	15043369	16305429	1262061	ZS11.v0_TE_annot_460421	16303189	0.244	-5.73338	0.862738	8.11e-11	qOAC.A08.1	11	Oleic acid content (C18:1)	A08	16159083	16163554	BnaA08G0101600ZS	+	AT4G16740	ATTPS03	terpene synthase 03	terpene synthase 03
A08	15043369	16305429	1262061	ZS11.v0_TE_annot_460421	16303189	0.244	-5.73338	0.862738	8.11e-11	qOAC.A08.1	11	Oleic acid content (C18:1)	A08	16175277	16177332	BnaA08G0101700ZS	-	AT4G16770			D111/G-patch domain-containing protein
A08	15043369	16305429	1262061	ZS11.v0_TE_annot_460421	16303189	0.244	-5.73338	0.862738	8.11e-11	qOAC.A08.1	11	Oleic acid content (C18:1)	A08	16190100	16191362	BnaA08G0101800ZS	-	AT4G16790			hydroxyproline-rich glycoprotein family protein
A08	15043369	16305429	1262061	ZS11.v0_TE_annot_460421	16303189	0.244	-5.73338	0.862738	8.11e-11	qOAC.A08.1	11	Oleic acid content (C18:1)	A08	16195338	16199778	BnaA08G0101900ZS	-	AT4G16807			NULL
A08	15043369	16305429	1262061	ZS11.v0_TE_annot_460421	16303189	0.244	-5.73338	0.862738	8.11e-11	qOAC.A08.1	11	Oleic acid content (C18:1)	A08	16213808	16216269	BnaA08G0102000ZS	-	AT4G16845	VRN2	REDUCED VERNALIZATION RESPONSE 2	non-specific phospholipase C5
A08	15043369	16305429	1262061	ZS11.v0_TE_annot_460421	16303189	0.244	-5.73338	0.862738	8.11e-11	qOAC.A08.1	11	Oleic acid content (C18:1)	A08	16220427	16220723	BnaA08G0102100ZS	+	AT4G16840			NULL
A08	15043369	16305429	1262061	ZS11.v0_TE_annot_460421	16303189	0.244	-5.73338	0.862738	8.11e-11	qOAC.A08.1	11	Oleic acid content (C18:1)	A08	16222504	16225680	BnaA08G0102200ZS	-
A08	15043369	16305429	1262061	ZS11.v0_TE_annot_460421	16303189	0.244	-5.73338	0.862738	8.11e-11	qOAC.A08.1	11	Oleic acid content (C18:1)	A08	16236851	16237153	BnaA08G0102300ZS	-
A08	15043369	16305429	1262061	ZS11.v0_TE_annot_460421	16303189	0.244	-5.73338	0.862738	8.11e-11	qOAC.A08.1	11	Oleic acid content (C18:1)	A08	16245202	16245561	BnaA08G0102400ZS	-	AT3G57390	AGL18	AGAMOUS-like 18	AGAMOUS-like 18
A08	15043369	16305429	1262061	ZS11.v0_TE_annot_460421	16303189	0.244	-5.73338	0.862738	8.11e-11	qOAC.A08.1	11	Oleic acid content (C18:1)	A08	16250797	16251205	BnaA08G0102500ZS	-	AT5G05330			ACT domain repeat 1
A08	15043369	16305429	1262061	ZS11.v0_TE_annot_460421	16303189	0.244	-5.73338	0.862738	8.11e-11	qOAC.A08.1	11	Oleic acid content (C18:1)	A08	16251672	16251899	BnaA08G0102600ZS	-	AT4G17060	FIP2	FRIGIDA interacting protein 2	endonuclease 5
A08	15043369	16305429	1262061	ZS11.v0_TE_annot_460421	16303189	0.244	-5.73338	0.862738	8.11e-11	qOAC.A08.1	11	Oleic acid content (C18:1)	A08	16251955	16252404	BnaA08G0102700ZS	-	AT4G17060	FIP2	FRIGIDA interacting protein 2	endonuclease 5
A08	15043369	16305429	1262061	ZS11.v0_TE_annot_460421	16303189	0.244	-5.73338	0.862738	8.11e-11	qOAC.A08.1	11	Oleic acid content (C18:1)	A08	16257086	16259654	BnaA08G0102900ZS	+	AT4G17080	MORN1	NULL	Histone H3 K4-specific methyltransferase SET7/9 family protein
A08	15043369	16305429	1262061	ZS11.v0_TE_annot_460421	16303189	0.244	-5.73338	0.862738	8.11e-11	qOAC.A08.1	11	Oleic acid content (C18:1)	A08	16260080	16260346	BnaA08G0103000ZS	+	AT4G17085	ZSP1	Zengda Small Peptide 1	Ribosomal protein S5 domain 2-like superfamily protein
A08	15043369	16305429	1262061	ZS11.v0_TE_annot_460421	16303189	0.244	-5.73338	0.862738	8.11e-11	qOAC.A08.1	11	Oleic acid content (C18:1)	A08	16261110	16262151	BnaA08G0103100ZS	-	AT4G17090	AtBAM3	NULL	chloroplast beta-amylase
A08	15043369	16305429	1262061	ZS11.v0_TE_annot_460421	16303189	0.244	-5.73338	0.862738	8.11e-11	qOAC.A08.1	11	Oleic acid content (C18:1)	A08	15089363	15090532	BnaA08G0088500ZS	-	AT4G14420			HR-like lesion-inducing protein-related
A08	15043369	16305429	1262061	ZS11.v0_TE_annot_460421	16303189	0.244	-5.73338	0.862738	8.11e-11	qOAC.A08.1	11	Oleic acid content (C18:1)	A08	15169934	15174035	BnaA08G0089600ZS	+	AT4G14570	AARE	acylamino acid-releasing enzyme	acylaminoacyl-peptidase-related
A08	15043369	16305429	1262061	ZS11.v0_TE_annot_460421	16303189	0.244	-5.73338	0.862738	8.11e-11	qOAC.A08.1	11	Oleic acid content (C18:1)	A08	15220599	15222865	BnaA08G0090000ZS	+	AT4G14640	AtCML8	calmodulin-like 8	calmodulin 8
A08	15043369	16305429	1262061	ZS11.v0_TE_annot_460421	16303189	0.244	-5.73338	0.862738	8.11e-11	qOAC.A08.1	11	Oleic acid content (C18:1)	A08	15394604	15403534	BnaA08G0091800ZS	+	AT4G14965	AtMAPR4	membrane-associated progesterone binding protein 4	Protein kinase superfamily protein
A08	15043369	16305429	1262061	ZS11.v0_TE_annot_460421	16303189	0.244	-5.73338	0.862738	8.11e-11	qOAC.A08.1	11	Oleic acid content (C18:1)	A08	15417187	15417594	BnaA08G0092000ZS	+	AT4G15000	eL27x	Ribosomal Protein eL27x	Ribosomal L27e protein family
A08	15043369	16305429	1262061	ZS11.v0_TE_annot_460421	16303189	0.244	-5.73338	0.862738	8.11e-11	qOAC.A08.1	11	Oleic acid content (C18:1)	A08	15514335	15515740	BnaA08G0092800ZS	+	AT4G15410	PUX5	serine/threonine protein phosphatase 2A 55 kDa regulatory subunit B prime gamma	serine/threonine protein phosphatase 2A 55 kDa regulatory subunit B prime gamma
A08	15043369	16305429	1262061	ZS11.v0_TE_annot_460421	16303189	0.244	-5.73338	0.862738	8.11e-11	qOAC.A08.1	11	Oleic acid content (C18:1)	A08	15530175	15534115	BnaA08G0093100ZS	+	AT4G15430	OSCA1.6	REDUCED HYPEROSMOLALITY-INDUCED Ca2+ INCREASE 1.6	ERD (early-responsive to dehydration stress) family protein
A08	15043369	16305429	1262061	ZS11.v0_TE_annot_460421	16303189	0.244	-5.73338	0.862738	8.11e-11	qOAC.A08.1	11	Oleic acid content (C18:1)	A08	15750045	15762251	BnaA08G0095800ZS	-	AT4G15920	AtSWEET17	NULL	Nodulin MtN3 family protein
A08	15043369	16305429	1262061	ZS11.v0_TE_annot_460421	16303189	0.244	-5.73338	0.862738	8.11e-11	qOAC.A08.1	11	Oleic acid content (C18:1)	A08	15891420	15892531	BnaA08G0098000ZS	-	AT4G16310	LDL3	LSD1-like 3	LSD1-like 3
A08	15043369	16305429	1262061	ZS11.v0_TE_annot_460421	16303189	0.244	-5.73338	0.862738	8.11e-11	qOAC.A08.1	11	Oleic acid content (C18:1)	A08	16007061	16007474	BnaA08G0099500ZS	-	AT4G16195			NULL
A08	15043369	16305429	1262061	ZS11.v0_TE_annot_460421	16303189	0.244	-5.73338	0.862738	8.11e-11	qOAC.A08.1	11	Oleic acid content (C18:1)	A08	16271186	16292636	BnaA08G0103200ZS	-	AT4G17140			pleckstrin homology (PH) domain-containing protein
A08	15043369	16305429	1262061	ZS11.v0_TE_annot_460421	16303189	0.244	-5.73338	0.862738	8.11e-11	qOAC.A08.1	11	Oleic acid content (C18:1)	A08	15465600	15468347	BnaA08G0092300ZS	-	AT4G15110	CYP97B3	cytochrome P450, family 97, subfamily B, polypeptide 3	cytochrome P450, family 97, subfamily B, polypeptide 3
A08	15043369	16305429	1262061	ZS11.v0_TE_annot_460421	16303189	0.244	-5.73338	0.862738	8.11e-11	qOAC.A08.1	11	Oleic acid content (C18:1)	A08	15985971	15991692	BnaA08G0099200ZS	-	AT4G16150	CAMTA5	calmodulin-binding transcription activator 2	calmodulin binding;transcription regulators
A08	15043369	16305429	1262061	ZS11.v0_TE_annot_460421	16303189	0.244	-5.73338	0.862738	8.11e-11	qOAC.A08.1	11	Oleic acid content (C18:1)	A08	16119339	16123850	BnaA08G0100800ZS	-	AT4G16630			DEA(D/H)-box RNA helicase family protein
A08	15043369	16305429	1262061	ZS11.v0_TE_annot_460421	16303189	0.244	-5.73338	0.862738	8.11e-11	qOAC.A08.1	11	Oleic acid content (C18:1)	A08	16252662	16253875	BnaA08G0102800ZS	-	AT4G17070			peptidyl-prolyl cis-trans isomerases
A08	15043369	16305429	1262061	ZS11.v0_TE_annot_460421	16303189	0.244	-5.73338	0.862738	8.11e-11	qOAC.A08.1	11	Oleic acid content (C18:1)	A08	15728319	15731687	BnaA08G0095600ZS	+	AT4G15880	ATESD4	NULL	Cysteine proteinases superfamily protein
A08	16670314	20180361	3510048	ZS11.v0_TE_annot_462515	18559063	0.193	-14.5719	0.763648	5.03e-61	qOAC.A08.2	238	Oleic acid content (C18:1)	A08	16672927	16674083	BnaA08G0108000ZS	+	AT4G18170	ATWRKY28	NULL	Lipase/lipooxygenase, PLAT/LH2 family protein
A08	16670314	20180361	3510048	ZS11.v0_TE_annot_462515	18559063	0.193	-14.5719	0.763648	5.03e-61	qOAC.A08.2	238	Oleic acid content (C18:1)	A08	16683868	16685186	BnaA08G0108100ZS	+	AT4G18195	ATPUP8	ARABIDOPSIS THALIANA PURINE PERMEASE 8	NULL
A08	16670314	20180361	3510048	ZS11.v0_TE_annot_462515	18559063	0.193	-14.5719	0.763648	5.03e-61	qOAC.A08.2	238	Oleic acid content (C18:1)	A08	16687899	16689550	BnaA08G0108200ZS	+	AT4G18210	ATPUP10	purine permease 10	arabinogalactan protein 3
A08	16670314	20180361	3510048	ZS11.v0_TE_annot_462515	18559063	0.193	-14.5719	0.763648	5.03e-61	qOAC.A08.2	238	Oleic acid content (C18:1)	A08	16690745	16692238	BnaA08G0108300ZS	+	AT4G18210	ATPUP10	purine permease 10	arabinogalactan protein 3
A08	16670314	20180361	3510048	ZS11.v0_TE_annot_462515	18559063	0.193	-14.5719	0.763648	5.03e-61	qOAC.A08.2	238	Oleic acid content (C18:1)	A08	16701044	16702721	BnaA08G0108400ZS	+	AT4G18210	ATPUP10	purine permease 10	arabinogalactan protein 3
A08	16670314	20180361	3510048	ZS11.v0_TE_annot_462515	18559063	0.193	-14.5719	0.763648	5.03e-61	qOAC.A08.2	238	Oleic acid content (C18:1)	A08	16702984	16703208	BnaA08G0108500ZS	-	AT4G18230			NULL
A08	16670314	20180361	3510048	ZS11.v0_TE_annot_462515	18559063	0.193	-14.5719	0.763648	5.03e-61	qOAC.A08.2	238	Oleic acid content (C18:1)	A08	16703840	16708810	BnaA08G0108600ZS	+	AT4G18240	ATSS4	ARABIDOPSIS THALIANA STARCH SYNTHASE 4	Ubiquitin family protein
A08	16670314	20180361	3510048	ZS11.v0_TE_annot_462515	18559063	0.193	-14.5719	0.763648	5.03e-61	qOAC.A08.2	238	Oleic acid content (C18:1)	A08	16732870	16734105	BnaA08G0108700ZS	+	AT4G18250			ubiquitin-specific protease 3
A08	16670314	20180361	3510048	ZS11.v0_TE_annot_462515	18559063	0.193	-14.5719	0.763648	5.03e-61	qOAC.A08.2	238	Oleic acid content (C18:1)	A08	16749225	16750063	BnaA08G0108800ZS	-	AT4G18250			ubiquitin-specific protease 3
A08	16670314	20180361	3510048	ZS11.v0_TE_annot_462515	18559063	0.193	-14.5719	0.763648	5.03e-61	qOAC.A08.2	238	Oleic acid content (C18:1)	A08	16761194	16761640	BnaA08G0108900ZS	+	AT4G18280	GRPL1	GLYCINE RICH CELL WALL PROTEIN LIKE 1	S-adenosyl-L-methionine-dependent methyltransferases superfamily protein
A08	16670314	20180361	3510048	ZS11.v0_TE_annot_462515	18559063	0.193	-14.5719	0.763648	5.03e-61	qOAC.A08.2	238	Oleic acid content (C18:1)	A08	16762214	16762396	BnaA08G0109000ZS	-
A08	16670314	20180361	3510048	ZS11.v0_TE_annot_462515	18559063	0.193	-14.5719	0.763648	5.03e-61	qOAC.A08.2	238	Oleic acid content (C18:1)	A08	16772034	16772803	BnaA08G0109100ZS	-
A08	16670314	20180361	3510048	ZS11.v0_TE_annot_462515	18559063	0.193	-14.5719	0.763648	5.03e-61	qOAC.A08.2	238	Oleic acid content (C18:1)	A08	16780339	16782280	BnaA08G0109300ZS	-	AT4G18340			RAB GTPase homolog A4B
A08	16670314	20180361	3510048	ZS11.v0_TE_annot_462515	18559063	0.193	-14.5719	0.763648	5.03e-61	qOAC.A08.2	238	Oleic acid content (C18:1)	A08	16785840	16786178	BnaA08G0109400ZS	+	AT4G18395			Yippee family putative zinc-binding protein
A08	16670314	20180361	3510048	ZS11.v0_TE_annot_462515	18559063	0.193	-14.5719	0.763648	5.03e-61	qOAC.A08.2	238	Oleic acid content (C18:1)	A08	16789243	16789509	BnaA08G0109500ZS	-	AT4G18422			NULL
A08	16670314	20180361	3510048	ZS11.v0_TE_annot_462515	18559063	0.193	-14.5719	0.763648	5.03e-61	qOAC.A08.2	238	Oleic acid content (C18:1)	A08	16790080	16790543	BnaA08G0109600ZS	+
A08	16670314	20180361	3510048	ZS11.v0_TE_annot_462515	18559063	0.193	-14.5719	0.763648	5.03e-61	qOAC.A08.2	238	Oleic acid content (C18:1)	A08	16803084	16803787	BnaA08G0109700ZS	-
A08	16670314	20180361	3510048	ZS11.v0_TE_annot_462515	18559063	0.193	-14.5719	0.763648	5.03e-61	qOAC.A08.2	238	Oleic acid content (C18:1)	A08	16804000	16804644	BnaA08G0109800ZS	-	AT4G18425	DMP4	DUF679 domain membrane protein 4	Calcineurin-like metallo-phosphoesterase superfamily protein
A08	16670314	20180361	3510048	ZS11.v0_TE_annot_462515	18559063	0.193	-14.5719	0.763648	5.03e-61	qOAC.A08.2	238	Oleic acid content (C18:1)	A08	16818634	16819780	BnaA08G0109900ZS	-	AT4G18430	AtRABA1e	RAB GTPase homolog A1E	RAB GTPase homolog A1E
A08	16670314	20180361	3510048	ZS11.v0_TE_annot_462515	18559063	0.193	-14.5719	0.763648	5.03e-61	qOAC.A08.2	238	Oleic acid content (C18:1)	A08	16822031	16824403	BnaA08G0110000ZS	-	AT1G36280			L-Aspartase-like family protein
A08	16670314	20180361	3510048	ZS11.v0_TE_annot_462515	18559063	0.193	-14.5719	0.763648	5.03e-61	qOAC.A08.2	238	Oleic acid content (C18:1)	A08	16832189	16832491	BnaA08G0110100ZS	+	AT4G18501			centrin 2
A08	16670314	20180361	3510048	ZS11.v0_TE_annot_462515	18559063	0.193	-14.5719	0.763648	5.03e-61	qOAC.A08.2	238	Oleic acid content (C18:1)	A08	16837188	16837427	BnaA08G0110200ZS	+	AT4G18510	CLE2	CLAVATA3/ESR-related 2	CLAVATA3/ESR-related 2
A08	16670314	20180361	3510048	ZS11.v0_TE_annot_462515	18559063	0.193	-14.5719	0.763648	5.03e-61	qOAC.A08.2	238	Oleic acid content (C18:1)	A08	16862384	16864429	BnaA08G0110400ZS	-	AT4G18540			NULL
A08	16670314	20180361	3510048	ZS11.v0_TE_annot_462515	18559063	0.193	-14.5719	0.763648	5.03e-61	qOAC.A08.2	238	Oleic acid content (C18:1)	A08	16869445	16872614	BnaA08G0110500ZS	-	AT4G18550	AtDSEL	Arabidopsis thaliana DAD1-like seeding establishment-related lipase	alpha/beta-Hydrolases superfamily protein
A08	16670314	20180361	3510048	ZS11.v0_TE_annot_462515	18559063	0.193	-14.5719	0.763648	5.03e-61	qOAC.A08.2	238	Oleic acid content (C18:1)	A08	16880467	16883713	BnaA08G0110600ZS	+	AT4G18570	IPGA1	INCREASED PETAL GROWTH ANISOTROPY 1	phosphate transporter 3;3
A08	16670314	20180361	3510048	ZS11.v0_TE_annot_462515	18559063	0.193	-14.5719	0.763648	5.03e-61	qOAC.A08.2	238	Oleic acid content (C18:1)	A08	16886662	16887529	BnaA08G0110700ZS	+	AT4G18593			Protein kinase superfamily protein
A08	16670314	20180361	3510048	ZS11.v0_TE_annot_462515	18559063	0.193	-14.5719	0.763648	5.03e-61	qOAC.A08.2	238	Oleic acid content (C18:1)	A08	16887958	16888937	BnaA08G0110800ZS	+	AT4G18596			F-box/RNI-like superfamily protein
A08	16670314	20180361	3510048	ZS11.v0_TE_annot_462515	18559063	0.193	-14.5719	0.763648	5.03e-61	qOAC.A08.2	238	Oleic acid content (C18:1)	A08	16895723	16896268	BnaA08G0110900ZS	+	AT4G18596			F-box/RNI-like superfamily protein
A08	16670314	20180361	3510048	ZS11.v0_TE_annot_462515	18559063	0.193	-14.5719	0.763648	5.03e-61	qOAC.A08.2	238	Oleic acid content (C18:1)	A08	16905062	16905643	BnaA08G0111000ZS	+	AT4G18610	LSH9	LIGHT SENSITIVE HYPOCOTYLS 9	Protein of unknown function (DUF640)
A08	16670314	20180361	3510048	ZS11.v0_TE_annot_462515	18559063	0.193	-14.5719	0.763648	5.03e-61	qOAC.A08.2	238	Oleic acid content (C18:1)	A08	16926314	16928851	BnaA08G0111100ZS	+	AT3G05360	AtRLP30	receptor like protein 30	Homeodomain-like superfamily protein
A08	16670314	20180361	3510048	ZS11.v0_TE_annot_462515	18559063	0.193	-14.5719	0.763648	5.03e-61	qOAC.A08.2	238	Oleic acid content (C18:1)	A08	16932541	16935152	BnaA08G0111200ZS	+	AT3G05360	AtRLP30	receptor like protein 30	Homeodomain-like superfamily protein
A08	16670314	20180361	3510048	ZS11.v0_TE_annot_462515	18559063	0.193	-14.5719	0.763648	5.03e-61	qOAC.A08.2	238	Oleic acid content (C18:1)	A08	16941438	16942301	BnaA08G0111300ZS	+	AT4G18690			NULL
A08	16670314	20180361	3510048	ZS11.v0_TE_annot_462515	18559063	0.193	-14.5719	0.763648	5.03e-61	qOAC.A08.2	238	Oleic acid content (C18:1)	A08	16944468	16946470	BnaA08G0111400ZS	-	AT4G18700	ATWL4	WPL4-LIKE 4	CBL-interacting protein kinase 12
A08	16670314	20180361	3510048	ZS11.v0_TE_annot_462515	18559063	0.193	-14.5719	0.763648	5.03e-61	qOAC.A08.2	238	Oleic acid content (C18:1)	A08	16961521	16962825	BnaA08G0111600ZS	-	AT4G18760	AtRLP51	receptor like protein 51	receptor like protein 51
A08	16670314	20180361	3510048	ZS11.v0_TE_annot_462515	18559063	0.193	-14.5719	0.763648	5.03e-61	qOAC.A08.2	238	Oleic acid content (C18:1)	A08	16975213	16977084	BnaA08G0111800ZS	-	AT5G51000			RHD SIX-LIKE 1
A08	16670314	20180361	3510048	ZS11.v0_TE_annot_462515	18559063	0.193	-14.5719	0.763648	5.03e-61	qOAC.A08.2	238	Oleic acid content (C18:1)	A08	16987733	16987999	BnaA08G0111900ZS	+
A08	16670314	20180361	3510048	ZS11.v0_TE_annot_462515	18559063	0.193	-14.5719	0.763648	5.03e-61	qOAC.A08.2	238	Oleic acid content (C18:1)	A08	16988321	16988985	BnaA08G0112000ZS	-	AT4G18810			NAD(P)-binding Rossmann-fold superfamily protein
A08	16670314	20180361	3510048	ZS11.v0_TE_annot_462515	18559063	0.193	-14.5719	0.763648	5.03e-61	qOAC.A08.2	238	Oleic acid content (C18:1)	A08	16989314	16989721	BnaA08G0112100ZS	+	AT4G18830	ATOFP5	NULL	ovate family protein 5
A08	16670314	20180361	3510048	ZS11.v0_TE_annot_462515	18559063	0.193	-14.5719	0.763648	5.03e-61	qOAC.A08.2	238	Oleic acid content (C18:1)	A08	16992838	16993650	BnaA08G0112200ZS	-	AT4G18880	AT-HSFA4A	ARABIDOPSIS THALIANA HEAT SHOCK TRANSCRIPTION FACTOR A4A	heat shock transcription factor A4A
A08	16670314	20180361	3510048	ZS11.v0_TE_annot_462515	18559063	0.193	-14.5719	0.763648	5.03e-61	qOAC.A08.2	238	Oleic acid content (C18:1)	A08	16999813	17005818	BnaA08G0112300ZS	+	AT4G18940			RNA ligase/cyclic nucleotide phosphodiesterase family protein
A08	16670314	20180361	3510048	ZS11.v0_TE_annot_462515	18559063	0.193	-14.5719	0.763648	5.03e-61	qOAC.A08.2	238	Oleic acid content (C18:1)	A08	17009100	17011094	BnaA08G0112400ZS	+	AT4G18950	BHP	BLUE LIGHT-DEPENDENT H+-ATPASE PHOSPHORYLATION	Integrin-linked protein kinase family
A08	16670314	20180361	3510048	ZS11.v0_TE_annot_462515	18559063	0.193	-14.5719	0.763648	5.03e-61	qOAC.A08.2	238	Oleic acid content (C18:1)	A08	17019472	17019804	BnaA08G0112500ZS	+	AT4G18980	AtS40-3	AtS40-3	AtS40-3
A08	16670314	20180361	3510048	ZS11.v0_TE_annot_462515	18559063	0.193	-14.5719	0.763648	5.03e-61	qOAC.A08.2	238	Oleic acid content (C18:1)	A08	17026605	17028137	BnaA08G0112700ZS	+	AT3G05360	AtRLP30	receptor like protein 30	Homeodomain-like superfamily protein
A08	16670314	20180361	3510048	ZS11.v0_TE_annot_462515	18559063	0.193	-14.5719	0.763648	5.03e-61	qOAC.A08.2	238	Oleic acid content (C18:1)	A08	17031482	17032254	BnaA08G0112800ZS	+	AT4G19100	PAM68	photosynthesis affected mutant 68	2-oxoglutarate (2OG) and Fe(II)-dependent oxygenase superfamily protein
A08	16670314	20180361	3510048	ZS11.v0_TE_annot_462515	18559063	0.193	-14.5719	0.763648	5.03e-61	qOAC.A08.2	238	Oleic acid content (C18:1)	A08	17032650	17035258	BnaA08G0112900ZS	-	AT4G19110			Protein kinase superfamily protein
A08	16670314	20180361	3510048	ZS11.v0_TE_annot_462515	18559063	0.193	-14.5719	0.763648	5.03e-61	qOAC.A08.2	238	Oleic acid content (C18:1)	A08	17036693	17037185	BnaA08G0113000ZS	-	AT4G19112
A08	16670314	20180361	3510048	ZS11.v0_TE_annot_462515	18559063	0.193	-14.5719	0.763648	5.03e-61	qOAC.A08.2	238	Oleic acid content (C18:1)	A08	17043298	17044642	BnaA08G0113100ZS	+	AT5G23830			NULL
A08	16670314	20180361	3510048	ZS11.v0_TE_annot_462515	18559063	0.193	-14.5719	0.763648	5.03e-61	qOAC.A08.2	238	Oleic acid content (C18:1)	A08	17045209	17048876	BnaA08G0113200ZS	-	AT4G19120	ERD3	early-responsive to dehydration 3	S-adenosyl-L-methionine-dependent methyltransferases superfamily protein
A08	16670314	20180361	3510048	ZS11.v0_TE_annot_462515	18559063	0.193	-14.5719	0.763648	5.03e-61	qOAC.A08.2	238	Oleic acid content (C18:1)	A08	17057457	17058041	BnaA08G0113300ZS	-	AT3G56370	IRK	INFLORESCENCE AND ROOT APICES RECEPTOR KINASE	Leucine-rich repeat protein kinase family protein
A08	16670314	20180361	3510048	ZS11.v0_TE_annot_462515	18559063	0.193	-14.5719	0.763648	5.03e-61	qOAC.A08.2	238	Oleic acid content (C18:1)	A08	17064633	17065131	BnaA08G0113400ZS	-
A08	16670314	20180361	3510048	ZS11.v0_TE_annot_462515	18559063	0.193	-14.5719	0.763648	5.03e-61	qOAC.A08.2	238	Oleic acid content (C18:1)	A08	17083433	17086015	BnaA08G0113500ZS	+	AT4G19160			NULL
A08	16670314	20180361	3510048	ZS11.v0_TE_annot_462515	18559063	0.193	-14.5719	0.763648	5.03e-61	qOAC.A08.2	238	Oleic acid content (C18:1)	A08	17088900	17090681	BnaA08G0113600ZS	+	AT4G19170	CCD4	carotenoid cleavage dioxygenase 4	nine-cis-epoxycarotenoid dioxygenase 4
A08	16670314	20180361	3510048	ZS11.v0_TE_annot_462515	18559063	0.193	-14.5719	0.763648	5.03e-61	qOAC.A08.2	238	Oleic acid content (C18:1)	A08	17107918	17109858	BnaA08G0113800ZS	+	AT4G19191			NULL
A08	16670314	20180361	3510048	ZS11.v0_TE_annot_462515	18559063	0.193	-14.5719	0.763648	5.03e-61	qOAC.A08.2	238	Oleic acid content (C18:1)	A08	17111074	17111863	BnaA08G0113900ZS	+	AT4G19200	GPRP3	GLYCINE AND PROLINE RICH PROTEIN 3	proline-rich family protein
A08	16670314	20180361	3510048	ZS11.v0_TE_annot_462515	18559063	0.193	-14.5719	0.763648	5.03e-61	qOAC.A08.2	238	Oleic acid content (C18:1)	A08	17113511	17114419	BnaA08G0114000ZS	+	AT1G31990			NULL
A08	16670314	20180361	3510048	ZS11.v0_TE_annot_462515	18559063	0.193	-14.5719	0.763648	5.03e-61	qOAC.A08.2	238	Oleic acid content (C18:1)	A08	17114545	17118303	BnaA08G0114100ZS	+	AT4G19210	ABCE2	ATP-binding cassette E2	RNAse l inhibitor protein 2
A08	16670314	20180361	3510048	ZS11.v0_TE_annot_462515	18559063	0.193	-14.5719	0.763648	5.03e-61	qOAC.A08.2	238	Oleic acid content (C18:1)	A08	17125345	17126371	BnaA08G0114200ZS	+
A08	16670314	20180361	3510048	ZS11.v0_TE_annot_462515	18559063	0.193	-14.5719	0.763648	5.03e-61	qOAC.A08.2	238	Oleic acid content (C18:1)	A08	17129083	17129787	BnaA08G0114300ZS	+
A08	16670314	20180361	3510048	ZS11.v0_TE_annot_462515	18559063	0.193	-14.5719	0.763648	5.03e-61	qOAC.A08.2	238	Oleic acid content (C18:1)	A08	17144583	17146122	BnaA08G0114400ZS	+	AT5G56150	UBC30	ubiquitin-conjugating enzyme 30	S-adenosyl-L-methionine-dependent methyltransferases superfamily protein
A08	16670314	20180361	3510048	ZS11.v0_TE_annot_462515	18559063	0.193	-14.5719	0.763648	5.03e-61	qOAC.A08.2	238	Oleic acid content (C18:1)	A08	17212568	17218873	BnaA08G0114800ZS	+	AT4G19500			nucleoside-triphosphatases;transmembrane receptors;nucleotide binding;ATP binding
A08	16670314	20180361	3510048	ZS11.v0_TE_annot_462515	18559063	0.193	-14.5719	0.763648	5.03e-61	qOAC.A08.2	238	Oleic acid content (C18:1)	A08	17220946	17225684	BnaA08G0114900ZS	+	AT4G19510			Disease resistance protein (TIR-NBS-LRR class)
A08	16670314	20180361	3510048	ZS11.v0_TE_annot_462515	18559063	0.193	-14.5719	0.763648	5.03e-61	qOAC.A08.2	238	Oleic acid content (C18:1)	A08	17226979	17227188	BnaA08G0115000ZS	-	AT4G19520			disease resistance protein (TIR-NBS-LRR class) family
A08	16670314	20180361	3510048	ZS11.v0_TE_annot_462515	18559063	0.193	-14.5719	0.763648	5.03e-61	qOAC.A08.2	238	Oleic acid content (C18:1)	A08	17228347	17229176	BnaA08G0115100ZS	+	AT3G60750	AtTKL1	NULL	Transketolase
A08	16670314	20180361	3510048	ZS11.v0_TE_annot_462515	18559063	0.193	-14.5719	0.763648	5.03e-61	qOAC.A08.2	238	Oleic acid content (C18:1)	A08	17234120	17235116	BnaA08G0115200ZS	+	AT4G19540	INDH	iron-sulfur protein required for NADH dehydrogenase	INDH1(iron-sulfur protein required for NADH dehydrogenase)
A08	16670314	20180361	3510048	ZS11.v0_TE_annot_462515	18559063	0.193	-14.5719	0.763648	5.03e-61	qOAC.A08.2	238	Oleic acid content (C18:1)	A08	17235136	17235633	BnaA08G0115300ZS	+	AT4G19540	INDH	iron-sulfur protein required for NADH dehydrogenase	INDH1(iron-sulfur protein required for NADH dehydrogenase)
A08	16670314	20180361	3510048	ZS11.v0_TE_annot_462515	18559063	0.193	-14.5719	0.763648	5.03e-61	qOAC.A08.2	238	Oleic acid content (C18:1)	A08	17241603	17242223	BnaA08G0115400ZS	+	AT4G19570			Chaperone DnaJ-domain superfamily protein
A08	16670314	20180361	3510048	ZS11.v0_TE_annot_462515	18559063	0.193	-14.5719	0.763648	5.03e-61	qOAC.A08.2	238	Oleic acid content (C18:1)	A08	17253934	17256681	BnaA08G0115600ZS	-	AT4G15870	ATTS1	terpene synthase 1	terpene synthase 1
A08	16670314	20180361	3510048	ZS11.v0_TE_annot_462515	18559063	0.193	-14.5719	0.763648	5.03e-61	qOAC.A08.2	238	Oleic acid content (C18:1)	A08	17260496	17261158	BnaA08G0115700ZS	+	AT4G19600	CYCT1;4	NULL	Cyclin family protein
A08	16670314	20180361	3510048	ZS11.v0_TE_annot_462515	18559063	0.193	-14.5719	0.763648	5.03e-61	qOAC.A08.2	238	Oleic acid content (C18:1)	A08	17263585	17264700	BnaA08G0115800ZS	-	AT4G19645			NULL
A08	16670314	20180361	3510048	ZS11.v0_TE_annot_462515	18559063	0.193	-14.5719	0.763648	5.03e-61	qOAC.A08.2	238	Oleic acid content (C18:1)	A08	17269761	17271596	BnaA08G0115900ZS	-	AT4G19810	ChiC	class V chitinase	Glycosyl hydrolase family protein with chitinase insertion domain
A08	16670314	20180361	3510048	ZS11.v0_TE_annot_462515	18559063	0.193	-14.5719	0.763648	5.03e-61	qOAC.A08.2	238	Oleic acid content (C18:1)	A08	17273579	17275072	BnaA08G0116000ZS	-	AT4G19830	FKBP17-1	NULL	FKBP-like peptidyl-prolyl cis-trans isomerase family protein
A08	16670314	20180361	3510048	ZS11.v0_TE_annot_462515	18559063	0.193	-14.5719	0.763648	5.03e-61	qOAC.A08.2	238	Oleic acid content (C18:1)	A08	17278970	17280337	BnaA08G0116100ZS	+	AT4G19840	AN5	ArathNictaba 5	phloem protein 2-A1
A08	16670314	20180361	3510048	ZS11.v0_TE_annot_462515	18559063	0.193	-14.5719	0.763648	5.03e-61	qOAC.A08.2	238	Oleic acid content (C18:1)	A08	17281761	17282096	BnaA08G0116200ZS	-	AT4G19870			Galactose oxidase/kelch repeat superfamily protein
A08	16670314	20180361	3510048	ZS11.v0_TE_annot_462515	18559063	0.193	-14.5719	0.763648	5.03e-61	qOAC.A08.2	238	Oleic acid content (C18:1)	A08	17282432	17282963	BnaA08G0116300ZS	-	AT4G19870			Galactose oxidase/kelch repeat superfamily protein
A08	16670314	20180361	3510048	ZS11.v0_TE_annot_462515	18559063	0.193	-14.5719	0.763648	5.03e-61	qOAC.A08.2	238	Oleic acid content (C18:1)	A08	17285275	17286356	BnaA08G0116400ZS	-	AT4G19870			Galactose oxidase/kelch repeat superfamily protein
A08	16670314	20180361	3510048	ZS11.v0_TE_annot_462515	18559063	0.193	-14.5719	0.763648	5.03e-61	qOAC.A08.2	238	Oleic acid content (C18:1)	A08	17290990	17293302	BnaA08G0116500ZS	-	AT4G19900			alpha 1,4-glycosyltransferase family protein
A08	16670314	20180361	3510048	ZS11.v0_TE_annot_462515	18559063	0.193	-14.5719	0.763648	5.03e-61	qOAC.A08.2	238	Oleic acid content (C18:1)	A08	17301737	17302927	BnaA08G0116600ZS	+	AT4G19940			F-box and associated interaction domains-containing protein
A08	16670314	20180361	3510048	ZS11.v0_TE_annot_462515	18559063	0.193	-14.5719	0.763648	5.03e-61	qOAC.A08.2	238	Oleic acid content (C18:1)	A08	17324203	17327606	BnaA08G0116700ZS	+	AT4G19960	ATKUP9	NULL	K+ uptake permease 9
A08	16670314	20180361	3510048	ZS11.v0_TE_annot_462515	18559063	0.193	-14.5719	0.763648	5.03e-61	qOAC.A08.2	238	Oleic acid content (C18:1)	A08	17330247	17330966	BnaA08G0116800ZS	+	AT4G27270			Quinone reductase family protein
A08	16670314	20180361	3510048	ZS11.v0_TE_annot_462515	18559063	0.193	-14.5719	0.763648	5.03e-61	qOAC.A08.2	238	Oleic acid content (C18:1)	A08	17340839	17341661	BnaA08G0117000ZS	+	AT1G65440	GTB1	global transcription factor group B1	Surfeit locus protein 5 subunit 22 of Mediator complex
A08	16670314	20180361	3510048	ZS11.v0_TE_annot_462515	18559063	0.193	-14.5719	0.763648	5.03e-61	qOAC.A08.2	238	Oleic acid content (C18:1)	A08	17342502	17343071	BnaA08G0117100ZS	-	AT1G65850			Disease resistance protein (TIR-NBS-LRR class) family
A08	16670314	20180361	3510048	ZS11.v0_TE_annot_462515	18559063	0.193	-14.5719	0.763648	5.03e-61	qOAC.A08.2	238	Oleic acid content (C18:1)	A08	17367349	17376519	BnaA08G0117200ZS	+	AT4G21980	APG8A	AUTOPHAGY 8A	Ubiquitin-like superfamily protein
A08	16670314	20180361	3510048	ZS11.v0_TE_annot_462515	18559063	0.193	-14.5719	0.763648	5.03e-61	qOAC.A08.2	238	Oleic acid content (C18:1)	A08	17377400	17377776	BnaA08G0117300ZS	-	AT4G20150			NULL
A08	16670314	20180361	3510048	ZS11.v0_TE_annot_462515	18559063	0.193	-14.5719	0.763648	5.03e-61	qOAC.A08.2	238	Oleic acid content (C18:1)	A08	17380738	17382588	BnaA08G0117400ZS	+	AT4G20170	GALS3	galactan synthase 3	Domain of unknown function (DUF23)
A08	16670314	20180361	3510048	ZS11.v0_TE_annot_462515	18559063	0.193	-14.5719	0.763648	5.03e-61	qOAC.A08.2	238	Oleic acid content (C18:1)	A08	17386438	17387601	BnaA08G0117600ZS	-	AT4G20190			NULL
A08	16670314	20180361	3510048	ZS11.v0_TE_annot_462515	18559063	0.193	-14.5719	0.763648	5.03e-61	qOAC.A08.2	238	Oleic acid content (C18:1)	A08	17388383	17389084	BnaA08G0117700ZS	-	AT2G30770	CYP71A13	cytochrome P450, family 71, subfamily A, polypeptide 13	cytochrome P450, family 71, subfamily A, polypeptide 13
A08	16670314	20180361	3510048	ZS11.v0_TE_annot_462515	18559063	0.193	-14.5719	0.763648	5.03e-61	qOAC.A08.2	238	Oleic acid content (C18:1)	A08	17390810	17391789	BnaA08G0117800ZS	+	AT5G40840	AtRAD21.1	Sister chromatid cohesion 1 (SCC1) protein homolog 2	Remorin family protein
A08	16670314	20180361	3510048	ZS11.v0_TE_annot_462515	18559063	0.193	-14.5719	0.763648	5.03e-61	qOAC.A08.2	238	Oleic acid content (C18:1)	A08	17395138	17398757	BnaA08G0117900ZS	-	AT1G48800			Terpenoid cyclases/Protein prenyltransferases superfamily protein
A08	16670314	20180361	3510048	ZS11.v0_TE_annot_462515	18559063	0.193	-14.5719	0.763648	5.03e-61	qOAC.A08.2	238	Oleic acid content (C18:1)	A08	17416738	17420328	BnaA08G0118000ZS	+	AT4G20270	BAM3	BARELY ANY MERISTEM 3	Leucine-rich receptor-like protein kinase family protein
A08	16670314	20180361	3510048	ZS11.v0_TE_annot_462515	18559063	0.193	-14.5719	0.763648	5.03e-61	qOAC.A08.2	238	Oleic acid content (C18:1)	A08	17422360	17427491	BnaA08G0118100ZS	+	AT4G20280	TAF11	TBP-associated factor 11	TBP-associated factor 11
A08	16670314	20180361	3510048	ZS11.v0_TE_annot_462515	18559063	0.193	-14.5719	0.763648	5.03e-61	qOAC.A08.2	238	Oleic acid content (C18:1)	A08	17429020	17429972	BnaA08G0118200ZS	+	AT4G20360	ATRAB8D	NULL	RAB GTPase homolog E1B
A08	16670314	20180361	3510048	ZS11.v0_TE_annot_462515	18559063	0.193	-14.5719	0.763648	5.03e-61	qOAC.A08.2	238	Oleic acid content (C18:1)	A08	17452919	17453891	BnaA08G0118400ZS	+	AT4G20380	CHS4	NULL	LSD1 zinc finger family protein
A08	16670314	20180361	3510048	ZS11.v0_TE_annot_462515	18559063	0.193	-14.5719	0.763648	5.03e-61	qOAC.A08.2	238	Oleic acid content (C18:1)	A08	17454543	17455323	BnaA08G0118500ZS	+	AT4G20390	CASPL1B2	CASP-like protein 1B2	Uncharacterised protein family (UPF0497)
A08	16670314	20180361	3510048	ZS11.v0_TE_annot_462515	18559063	0.193	-14.5719	0.763648	5.03e-61	qOAC.A08.2	238	Oleic acid content (C18:1)	A08	17472904	17476054	BnaA08G0118600ZS	+	AT3G29190			Terpenoid cyclases/Protein prenyltransferases superfamily protein
A08	16670314	20180361	3510048	ZS11.v0_TE_annot_462515	18559063	0.193	-14.5719	0.763648	5.03e-61	qOAC.A08.2	238	Oleic acid content (C18:1)	A08	17482976	17483731	BnaA08G0118800ZS	-	AT5G44500	SmBa	NULL	tetratricopeptide repeat (TPR)-containing protein
A08	16670314	20180361	3510048	ZS11.v0_TE_annot_462515	18559063	0.193	-14.5719	0.763648	5.03e-61	qOAC.A08.2	238	Oleic acid content (C18:1)	A08	17484656	17492467	BnaA08G0118900ZS	-	AT4G20450			Leucine-rich repeat protein kinase family protein
A08	16670314	20180361	3510048	ZS11.v0_TE_annot_462515	18559063	0.193	-14.5719	0.763648	5.03e-61	qOAC.A08.2	238	Oleic acid content (C18:1)	A08	17498652	17500488	BnaA08G0119000ZS	-	AT4G20460			NAD(P)-binding Rossmann-fold superfamily protein
A08	16670314	20180361	3510048	ZS11.v0_TE_annot_462515	18559063	0.193	-14.5719	0.763648	5.03e-61	qOAC.A08.2	238	Oleic acid content (C18:1)	A08	17503037	17503591	BnaA08G0119100ZS	-	AT4G20780	CML42	calmodulin like 42	calmodulin like 42
A08	16670314	20180361	3510048	ZS11.v0_TE_annot_462515	18559063	0.193	-14.5719	0.763648	5.03e-61	qOAC.A08.2	238	Oleic acid content (C18:1)	A08	17509827	17510256	BnaA08G0119200ZS	+	AT4G01730			DHHC-type zinc finger family protein
A08	16670314	20180361	3510048	ZS11.v0_TE_annot_462515	18559063	0.193	-14.5719	0.763648	5.03e-61	qOAC.A08.2	238	Oleic acid content (C18:1)	A08	17514948	17516546	BnaA08G0119300ZS	+	AT4G20830	AtBBE19	NULL	FAD-binding Berberine family protein
A08	16670314	20180361	3510048	ZS11.v0_TE_annot_462515	18559063	0.193	-14.5719	0.763648	5.03e-61	qOAC.A08.2	238	Oleic acid content (C18:1)	A08	17520830	17521436	BnaA08G0119400ZS	+
A08	16670314	20180361	3510048	ZS11.v0_TE_annot_462515	18559063	0.193	-14.5719	0.763648	5.03e-61	qOAC.A08.2	238	Oleic acid content (C18:1)	A08	17523187	17524281	BnaA08G0119500ZS	-	AT4G20880			ethylene-responsive nuclear protein / ethylene-regulated nuclear protein (ERT2)
A08	16670314	20180361	3510048	ZS11.v0_TE_annot_462515	18559063	0.193	-14.5719	0.763648	5.03e-61	qOAC.A08.2	238	Oleic acid content (C18:1)	A08	17532707	17535095	BnaA08G0119700ZS	+	AT5G44340	TUB4	tubulin beta chain 4	NAD(P)-binding Rossmann-fold superfamily protein
A08	16670314	20180361	3510048	ZS11.v0_TE_annot_462515	18559063	0.193	-14.5719	0.763648	5.03e-61	qOAC.A08.2	238	Oleic acid content (C18:1)	A08	17558570	17559160	BnaA08G0119900ZS	-	AT4G21080	AtDOF4.5	NULL	Dof-type zinc finger domain-containing protein
A08	16670314	20180361	3510048	ZS11.v0_TE_annot_462515	18559063	0.193	-14.5719	0.763648	5.03e-61	qOAC.A08.2	238	Oleic acid content (C18:1)	A08	17571543	17576281	BnaA08G0120100ZS	-	AT4G21670	ATCPL1	C-TERMINAL DOMAIN PHOSPHATASE-LIKE 1	C-terminal domain phosphatase-like 1
A08	16670314	20180361	3510048	ZS11.v0_TE_annot_462515	18559063	0.193	-14.5719	0.763648	5.03e-61	qOAC.A08.2	238	Oleic acid content (C18:1)	A08	17582254	17587010	BnaA08G0120200ZS	+	AT4G21660			proline-rich spliceosome-associated (PSP) family protein
A08	16670314	20180361	3510048	ZS11.v0_TE_annot_462515	18559063	0.193	-14.5719	0.763648	5.03e-61	qOAC.A08.2	238	Oleic acid content (C18:1)	A08	17587574	17587969	BnaA08G0120300ZS	-	AT4G21620			glycine-rich protein
A08	16670314	20180361	3510048	ZS11.v0_TE_annot_462515	18559063	0.193	-14.5719	0.763648	5.03e-61	qOAC.A08.2	238	Oleic acid content (C18:1)	A08	17591157	17592285	BnaA08G0120400ZS	-	AT4G21610	LOL2	lsd one like 2	NULL
A08	16670314	20180361	3510048	ZS11.v0_TE_annot_462515	18559063	0.193	-14.5719	0.763648	5.03e-61	qOAC.A08.2	238	Oleic acid content (C18:1)	A08	17592942	17593964	BnaA08G0120500ZS	-	AT1G11270			SET domain protein 35
A08	16670314	20180361	3510048	ZS11.v0_TE_annot_462515	18559063	0.193	-14.5719	0.763648	5.03e-61	qOAC.A08.2	238	Oleic acid content (C18:1)	A08	17607779	17608909	BnaA08G0120700ZS	+	AT4G21570			BREVIS RADIX-like 1
A08	16670314	20180361	3510048	ZS11.v0_TE_annot_462515	18559063	0.193	-14.5719	0.763648	5.03e-61	qOAC.A08.2	238	Oleic acid content (C18:1)	A08	17610229	17610858	BnaA08G0120800ZS	+	AT4G21560	VPS28	vacuolar protein sorting 28	NULL
A08	16670314	20180361	3510048	ZS11.v0_TE_annot_462515	18559063	0.193	-14.5719	0.763648	5.03e-61	qOAC.A08.2	238	Oleic acid content (C18:1)	A08	17614293	17614506	BnaA08G0121000ZS	+	AT4G21520	WRAP53	WD repeat containing antisense to TP53	Transducin/WD40 repeat-like superfamily protein
A08	16670314	20180361	3510048	ZS11.v0_TE_annot_462515	18559063	0.193	-14.5719	0.763648	5.03e-61	qOAC.A08.2	238	Oleic acid content (C18:1)	A08	17616901	17617169	BnaA08G0121100ZS	-	AT4G21470	ATFMN/FHY	riboflavin kinase/FMN hydrolase	riboflavin kinase/FMN hydrolase
A08	16670314	20180361	3510048	ZS11.v0_TE_annot_462515	18559063	0.193	-14.5719	0.763648	5.03e-61	qOAC.A08.2	238	Oleic acid content (C18:1)	A08	17617797	17619805	BnaA08G0121200ZS	-	AT4G21450			PapD-like superfamily protein
A08	16670314	20180361	3510048	ZS11.v0_TE_annot_462515	18559063	0.193	-14.5719	0.763648	5.03e-61	qOAC.A08.2	238	Oleic acid content (C18:1)	A08	17635597	17636326	BnaA08G0121300ZS	+
A08	16670314	20180361	3510048	ZS11.v0_TE_annot_462515	18559063	0.193	-14.5719	0.763648	5.03e-61	qOAC.A08.2	238	Oleic acid content (C18:1)	A08	17642464	17642682	BnaA08G0121400ZS	+
A08	16670314	20180361	3510048	ZS11.v0_TE_annot_462515	18559063	0.193	-14.5719	0.763648	5.03e-61	qOAC.A08.2	238	Oleic acid content (C18:1)	A08	17654395	17655675	BnaA08G0121600ZS	+	AT4G21410	CRK29	cysteine-rich RLK (RECEPTOR-like protein kinase) 29	Cyclase family protein
A08	16670314	20180361	3510048	ZS11.v0_TE_annot_462515	18559063	0.193	-14.5719	0.763648	5.03e-61	qOAC.A08.2	238	Oleic acid content (C18:1)	A08	17718419	17721742	BnaA08G0122000ZS	-	AT4G21120	AAT1	amino acid transporter 1	amino acid transporter 1
A08	16670314	20180361	3510048	ZS11.v0_TE_annot_462515	18559063	0.193	-14.5719	0.763648	5.03e-61	qOAC.A08.2	238	Oleic acid content (C18:1)	A08	17724404	17725468	BnaA08G0122100ZS	-	AT4G21110			G10 family protein
A08	16670314	20180361	3510048	ZS11.v0_TE_annot_462515	18559063	0.193	-14.5719	0.763648	5.03e-61	qOAC.A08.2	238	Oleic acid content (C18:1)	A08	17726252	17726722	BnaA08G0122200ZS	-	AT4G21105			Nodulin MtN3 family protein
A08	16670314	20180361	3510048	ZS11.v0_TE_annot_462515	18559063	0.193	-14.5719	0.763648	5.03e-61	qOAC.A08.2	238	Oleic acid content (C18:1)	A08	17727500	17733946	BnaA08G0122300ZS	+	AT4G21100	DDB1B	damaged DNA binding protein 1B	damaged DNA binding protein 1B
A08	16670314	20180361	3510048	ZS11.v0_TE_annot_462515	18559063	0.193	-14.5719	0.763648	5.03e-61	qOAC.A08.2	238	Oleic acid content (C18:1)	A08	17735453	17736958	BnaA08G0122400ZS	+	AT4G21090	ATMFDX2	ARABIDOPSIS MITOCHONDRIAL FERREDOXIN 2	MITOCHONDRIAL FERREDOXIN 2
A08	16670314	20180361	3510048	ZS11.v0_TE_annot_462515	18559063	0.193	-14.5719	0.763648	5.03e-61	qOAC.A08.2	238	Oleic acid content (C18:1)	A08	17745784	17746533	BnaA08G0122600ZS	+
A08	16670314	20180361	3510048	ZS11.v0_TE_annot_462515	18559063	0.193	-14.5719	0.763648	5.03e-61	qOAC.A08.2	238	Oleic acid content (C18:1)	A08	17747449	17748213	BnaA08G0122700ZS	-	AT4G21030	ATDOF4.2	NULL	Dof-type zinc finger domain-containing protein
A08	16670314	20180361	3510048	ZS11.v0_TE_annot_462515	18559063	0.193	-14.5719	0.763648	5.03e-61	qOAC.A08.2	238	Oleic acid content (C18:1)	A08	17752649	17752882	BnaA08G0122800ZS	-	AT4G21030	ATDOF4.2	NULL	Dof-type zinc finger domain-containing protein
A08	16670314	20180361	3510048	ZS11.v0_TE_annot_462515	18559063	0.193	-14.5719	0.763648	5.03e-61	qOAC.A08.2	238	Oleic acid content (C18:1)	A08	17758831	17760200	BnaA08G0122900ZS	-	AT4G20990	ACA4	alpha carbonic anhydrase 4	alpha carbonic anhydrase 4
A08	16670314	20180361	3510048	ZS11.v0_TE_annot_462515	18559063	0.193	-14.5719	0.763648	5.03e-61	qOAC.A08.2	238	Oleic acid content (C18:1)	A08	17769263	17770054	BnaA08G0123000ZS	-	AT4G21030	ATDOF4.2	NULL	Dof-type zinc finger domain-containing protein
A08	16670314	20180361	3510048	ZS11.v0_TE_annot_462515	18559063	0.193	-14.5719	0.763648	5.03e-61	qOAC.A08.2	238	Oleic acid content (C18:1)	A08	17773087	17774277	BnaA08G0123100ZS	-	AT4G21020			Late embryogenesis abundant protein (LEA) family protein
A08	16670314	20180361	3510048	ZS11.v0_TE_annot_462515	18559063	0.193	-14.5719	0.763648	5.03e-61	qOAC.A08.2	238	Oleic acid content (C18:1)	A08	17777732	17780526	BnaA08G0123200ZS	+
A08	16670314	20180361	3510048	ZS11.v0_TE_annot_462515	18559063	0.193	-14.5719	0.763648	5.03e-61	qOAC.A08.2	238	Oleic acid content (C18:1)	A08	17785016	17786337	BnaA08G0123300ZS	-	AT4G20990	ACA4	alpha carbonic anhydrase 4	alpha carbonic anhydrase 4
A08	16670314	20180361	3510048	ZS11.v0_TE_annot_462515	18559063	0.193	-14.5719	0.763648	5.03e-61	qOAC.A08.2	238	Oleic acid content (C18:1)	A08	17786925	17787870	BnaA08G0123400ZS	-	AT4G20970			basic helix-loop-helix (bHLH) DNA-binding superfamily protein
A08	16670314	20180361	3510048	ZS11.v0_TE_annot_462515	18559063	0.193	-14.5719	0.763648	5.03e-61	qOAC.A08.2	238	Oleic acid content (C18:1)	A08	17790347	17792067	BnaA08G0123500ZS	-	AT4G20960	PyrD	pyrimidine deaminase	Cytidine/deoxycytidylate deaminase family protein
A08	16670314	20180361	3510048	ZS11.v0_TE_annot_462515	18559063	0.193	-14.5719	0.763648	5.03e-61	qOAC.A08.2	238	Oleic acid content (C18:1)	A08	17793533	17798445	BnaA08G0123600ZS	-	AT4G20940	GHR1	GUARD CELL HYDROGEN PEROXIDE-RESISTANT 1	Leucine-rich receptor-like protein kinase family protein
A08	16670314	20180361	3510048	ZS11.v0_TE_annot_462515	18559063	0.193	-14.5719	0.763648	5.03e-61	qOAC.A08.2	238	Oleic acid content (C18:1)	A08	17799268	17801433	BnaA08G0123700ZS	+	AT4G20930	HDH1	Hydroxyisobutyrate dehydrogenase 1	6-phosphogluconate dehydrogenase family protein
A08	16670314	20180361	3510048	ZS11.v0_TE_annot_462515	18559063	0.193	-14.5719	0.763648	5.03e-61	qOAC.A08.2	238	Oleic acid content (C18:1)	A08	17818132	17824122	BnaA08G0123900ZS	+	AT4G21750	ATML1	MERISTEM LAYER 1	Homeobox-leucine zipper family protein / lipid-binding START domain-containing protein
A08	16670314	20180361	3510048	ZS11.v0_TE_annot_462515	18559063	0.193	-14.5719	0.763648	5.03e-61	qOAC.A08.2	238	Oleic acid content (C18:1)	A08	17830728	17831160	BnaA08G0124000ZS	-	AT3G60820	PBF1	NULL	N-terminal nucleophile aminohydrolases (Ntn hydrolases) superfamily protein
A08	16670314	20180361	3510048	ZS11.v0_TE_annot_462515	18559063	0.193	-14.5719	0.763648	5.03e-61	qOAC.A08.2	238	Oleic acid content (C18:1)	A08	17831917	17833335	BnaA08G0124100ZS	+	AT4G21800	GPN1	NULL	P-loop containing nucleoside triphosphate hydrolases superfamily protein
A08	16670314	20180361	3510048	ZS11.v0_TE_annot_462515	18559063	0.193	-14.5719	0.763648	5.03e-61	qOAC.A08.2	238	Oleic acid content (C18:1)	A08	17833723	17835235	BnaA08G0124200ZS	-	AT4G21810	DER2.1	DERLIN-2.1	magnesium transport 5
A08	16670314	20180361	3510048	ZS11.v0_TE_annot_462515	18559063	0.193	-14.5719	0.763648	5.03e-61	qOAC.A08.2	238	Oleic acid content (C18:1)	A08	17838738	17839539	BnaA08G0124300ZS	-	AT4G21850	ATMSRB9	methionine sulfoxide reductase B9	Histone superfamily protein
A08	16670314	20180361	3510048	ZS11.v0_TE_annot_462515	18559063	0.193	-14.5719	0.763648	5.03e-61	qOAC.A08.2	238	Oleic acid content (C18:1)	A08	17844150	17856119	BnaA08G0124400ZS	+	AT4G21865			Transducin/WD40 repeat-like superfamily protein
A08	16670314	20180361	3510048	ZS11.v0_TE_annot_462515	18559063	0.193	-14.5719	0.763648	5.03e-61	qOAC.A08.2	238	Oleic acid content (C18:1)	A08	17857669	17858163	BnaA08G0124500ZS	-	AT4G21870			indole-3-acetic acid inducible 11
A08	16670314	20180361	3510048	ZS11.v0_TE_annot_462515	18559063	0.193	-14.5719	0.763648	5.03e-61	qOAC.A08.2	238	Oleic acid content (C18:1)	A08	17859409	17860230	BnaA08G0124600ZS	-	AT4G21895			NULL
A08	16670314	20180361	3510048	ZS11.v0_TE_annot_462515	18559063	0.193	-14.5719	0.763648	5.03e-61	qOAC.A08.2	238	Oleic acid content (C18:1)	A08	17865674	17866036	BnaA08G0124700ZS	-	AT4G15110	CYP97B3	cytochrome P450, family 97, subfamily B, polypeptide 3	cytochrome P450, family 97, subfamily B, polypeptide 3
A08	16670314	20180361	3510048	ZS11.v0_TE_annot_462515	18559063	0.193	-14.5719	0.763648	5.03e-61	qOAC.A08.2	238	Oleic acid content (C18:1)	A08	17867864	17871012	BnaA08G0124800ZS	-	AT4G21903			NULL
A08	16670314	20180361	3510048	ZS11.v0_TE_annot_462515	18559063	0.193	-14.5719	0.763648	5.03e-61	qOAC.A08.2	238	Oleic acid content (C18:1)	A08	17875686	17880911	BnaA08G0124900ZS	-	AT4G21903			NULL
A08	16670314	20180361	3510048	ZS11.v0_TE_annot_462515	18559063	0.193	-14.5719	0.763648	5.03e-61	qOAC.A08.2	238	Oleic acid content (C18:1)	A08	17910450	17912209	BnaA08G0125000ZS	-	AT4G22090			Pectin lyase-like superfamily protein
A08	16670314	20180361	3510048	ZS11.v0_TE_annot_462515	18559063	0.193	-14.5719	0.763648	5.03e-61	qOAC.A08.2	238	Oleic acid content (C18:1)	A08	17914864	17917277	BnaA08G0125100ZS	-	AT1G60090	BGLU4	beta glucosidase 4	Auxin efflux carrier family protein
A08	16670314	20180361	3510048	ZS11.v0_TE_annot_462515	18559063	0.193	-14.5719	0.763648	5.03e-61	qOAC.A08.2	238	Oleic acid content (C18:1)	A08	17924213	17927842	BnaA08G0125200ZS	-	AT4G22120	CSC1	Calcium permeable Stress-gated cation Channel 1	ERD (early-responsive to dehydration stress) family protein
A08	16670314	20180361	3510048	ZS11.v0_TE_annot_462515	18559063	0.193	-14.5719	0.763648	5.03e-61	qOAC.A08.2	238	Oleic acid content (C18:1)	A08	17935873	17939431	BnaA08G0125300ZS	+	AT4G22130	SRF8	STRUBBELIG-receptor family 8	STRUBBELIG-receptor family 8
A08	16670314	20180361	3510048	ZS11.v0_TE_annot_462515	18559063	0.193	-14.5719	0.763648	5.03e-61	qOAC.A08.2	238	Oleic acid content (C18:1)	A08	17944213	17945525	BnaA08G0125500ZS	-	AT4G22220	ATISU1	NULL	SufE/NifU family protein
A08	16670314	20180361	3510048	ZS11.v0_TE_annot_462515	18559063	0.193	-14.5719	0.763648	5.03e-61	qOAC.A08.2	238	Oleic acid content (C18:1)	A08	17946818	17948201	BnaA08G0125600ZS	+	AT4G05530	IBR1	indole-3-butyric acid response 1	indole-3-butyric acid response 1
A08	16670314	20180361	3510048	ZS11.v0_TE_annot_462515	18559063	0.193	-14.5719	0.763648	5.03e-61	qOAC.A08.2	238	Oleic acid content (C18:1)	A08	17955264	17956645	BnaA08G0125700ZS	+	AT4G22330	AtACER	CERAMIDASE	Alkaline phytoceramidase (aPHC)
A08	16670314	20180361	3510048	ZS11.v0_TE_annot_462515	18559063	0.193	-14.5719	0.763648	5.03e-61	qOAC.A08.2	238	Oleic acid content (C18:1)	A08	17958492	17959899	BnaA08G0125800ZS	+	AT4G22360			SWIB complex BAF60b domain-containing protein
A08	16670314	20180361	3510048	ZS11.v0_TE_annot_462515	18559063	0.193	-14.5719	0.763648	5.03e-61	qOAC.A08.2	238	Oleic acid content (C18:1)	A08	17960936	17962931	BnaA08G0125900ZS	+	AT4G12590			Protein of unknown function DUF106, transmembrane
A08	16670314	20180361	3510048	ZS11.v0_TE_annot_462515	18559063	0.193	-14.5719	0.763648	5.03e-61	qOAC.A08.2	238	Oleic acid content (C18:1)	A08	17983652	17985162	BnaA08G0126100ZS	+	AT1G11580	ATPMEPCRA	NULL	cationic amino acid transporter 9
A08	16670314	20180361	3510048	ZS11.v0_TE_annot_462515	18559063	0.193	-14.5719	0.763648	5.03e-61	qOAC.A08.2	238	Oleic acid content (C18:1)	A08	17989883	17990449	BnaA08G0126200ZS	+	AT1G50325			NULL
A08	16670314	20180361	3510048	ZS11.v0_TE_annot_462515	18559063	0.193	-14.5719	0.763648	5.03e-61	qOAC.A08.2	238	Oleic acid content (C18:1)	A08	17992508	17994224	BnaA08G0126300ZS	-	AT4G22420
A08	16670314	20180361	3510048	ZS11.v0_TE_annot_462515	18559063	0.193	-14.5719	0.763648	5.03e-61	qOAC.A08.2	238	Oleic acid content (C18:1)	A08	18001822	18003836	BnaA08G0126400ZS	-	AT4G20890	TUB9	tubulin beta-9 chain	tubulin beta-9 chain
A08	16670314	20180361	3510048	ZS11.v0_TE_annot_462515	18559063	0.193	-14.5719	0.763648	5.03e-61	qOAC.A08.2	238	Oleic acid content (C18:1)	A08	18007568	18009364	BnaA08G0126500ZS	-	AT4G22485			Small nuclear RNA activating complex (SNAPc), subunit SNAP43 protein
A08	16670314	20180361	3510048	ZS11.v0_TE_annot_462515	18559063	0.193	-14.5719	0.763648	5.03e-61	qOAC.A08.2	238	Oleic acid content (C18:1)	A08	18018077	18018430	BnaA08G0126600ZS	+	AT4G22517			Ribosomal protein L36e family protein
A08	16670314	20180361	3510048	ZS11.v0_TE_annot_462515	18559063	0.193	-14.5719	0.763648	5.03e-61	qOAC.A08.2	238	Oleic acid content (C18:1)	A08	18026257	18030896	BnaA08G0126700ZS	-	AT4G22540	ORP2A	OSBP(oxysterol binding protein)-related protein 2A	OSBP(oxysterol binding protein)-related protein 2A
A08	16670314	20180361	3510048	ZS11.v0_TE_annot_462515	18559063	0.193	-14.5719	0.763648	5.03e-61	qOAC.A08.2	238	Oleic acid content (C18:1)	A08	18040944	18042251	BnaA08G0126800ZS	+
A08	16670314	20180361	3510048	ZS11.v0_TE_annot_462515	18559063	0.193	-14.5719	0.763648	5.03e-61	qOAC.A08.2	238	Oleic acid content (C18:1)	A08	18061725	18062501	BnaA08G0126900ZS	+	AT4G22560			NULL
A08	16670314	20180361	3510048	ZS11.v0_TE_annot_462515	18559063	0.193	-14.5719	0.763648	5.03e-61	qOAC.A08.2	238	Oleic acid content (C18:1)	A08	18074779	18075258	BnaA08G0127000ZS	+	AT4G22620	SAUR34	SMALL AUXIN UPREGULATED RNA 34	Integral membrane protein hemolysin-III homolog
A08	16670314	20180361	3510048	ZS11.v0_TE_annot_462515	18559063	0.193	-14.5719	0.763648	5.03e-61	qOAC.A08.2	238	Oleic acid content (C18:1)	A08	18079066	18080325	BnaA08G0127100ZS	+	AT4G22650	LTPG34	glycosylphosphatidylinositol-anchored lipid protein transfer 34	phospholipase C1
A08	16670314	20180361	3510048	ZS11.v0_TE_annot_462515	18559063	0.193	-14.5719	0.763648	5.03e-61	qOAC.A08.2	238	Oleic acid content (C18:1)	A08	18084534	18085423	BnaA08G0127200ZS	+	AT4G22666	LTPG28	glycosylphosphatidylinositol-anchored lipid protein transfer 28	photosystem II subunit QA
A08	16670314	20180361	3510048	ZS11.v0_TE_annot_462515	18559063	0.193	-14.5719	0.763648	5.03e-61	qOAC.A08.2	238	Oleic acid content (C18:1)	A08	18093660	18095944	BnaA08G0127300ZS	+	AT4G22670	AtHip1	HSP70-interacting protein 1	HSP70-interacting protein 1
A08	16670314	20180361	3510048	ZS11.v0_TE_annot_462515	18559063	0.193	-14.5719	0.763648	5.03e-61	qOAC.A08.2	238	Oleic acid content (C18:1)	A08	18098247	18099505	BnaA08G0127400ZS	+	AT3G52920			Family of unknown function (DUF662)
A08	16670314	20180361	3510048	ZS11.v0_TE_annot_462515	18559063	0.193	-14.5719	0.763648	5.03e-61	qOAC.A08.2	238	Oleic acid content (C18:1)	A08	18099788	18103875	BnaA08G0127500ZS	-	AT4G22680	AtMYB85	myb domain protein 85	myb domain protein 85
A08	16670314	20180361	3510048	ZS11.v0_TE_annot_462515	18559063	0.193	-14.5719	0.763648	5.03e-61	qOAC.A08.2	238	Oleic acid content (C18:1)	A08	18104388	18108710	BnaA08G0127600ZS	-	AT4G17785	MYB39	myb domain protein 39	dual specificity protein phosphatase (DsPTP1) family protein
A08	16670314	20180361	3510048	ZS11.v0_TE_annot_462515	18559063	0.193	-14.5719	0.763648	5.03e-61	qOAC.A08.2	238	Oleic acid content (C18:1)	A08	18109680	18109954	BnaA08G0127700ZS	+
A08	16670314	20180361	3510048	ZS11.v0_TE_annot_462515	18559063	0.193	-14.5719	0.763648	5.03e-61	qOAC.A08.2	238	Oleic acid content (C18:1)	A08	18114098	18115867	BnaA08G0127800ZS	+	AT4G22690	CYP706A1	cytochrome P450, family 706, subfamily A, polypeptide 1	cytochrome P450, family 706, subfamily A, polypeptide 1
A08	16670314	20180361	3510048	ZS11.v0_TE_annot_462515	18559063	0.193	-14.5719	0.763648	5.03e-61	qOAC.A08.2	238	Oleic acid content (C18:1)	A08	18125010	18125933	BnaA08G0127900ZS	+	AT4G22720			Actin-like ATPase superfamily protein
A08	16670314	20180361	3510048	ZS11.v0_TE_annot_462515	18559063	0.193	-14.5719	0.763648	5.03e-61	qOAC.A08.2	238	Oleic acid content (C18:1)	A08	18142542	18145232	BnaA08G0128000ZS	+	AT4G22758			UDP-Glycosyltransferase superfamily protein
A08	16670314	20180361	3510048	ZS11.v0_TE_annot_462515	18559063	0.193	-14.5719	0.763648	5.03e-61	qOAC.A08.2	238	Oleic acid content (C18:1)	A08	18153888	18156680	BnaA08G0128200ZS	+	AT4G22850			beta-galactosidase 3
A08	16670314	20180361	3510048	ZS11.v0_TE_annot_462515	18559063	0.193	-14.5719	0.763648	5.03e-61	qOAC.A08.2	238	Oleic acid content (C18:1)	A08	18158408	18161575	BnaA08G0128300ZS	+	AT4G22860	TPXL3	TPX2-LIKE PROTEIN 3	Cell cycle regulated microtubule associated protein
A08	16670314	20180361	3510048	ZS11.v0_TE_annot_462515	18559063	0.193	-14.5719	0.763648	5.03e-61	qOAC.A08.2	238	Oleic acid content (C18:1)	A08	18162646	18163684	BnaA08G0128400ZS	-	AT4G22920	ATNYE1	NON-YELLOWING 1	non-yellowing 1
A08	16670314	20180361	3510048	ZS11.v0_TE_annot_462515	18559063	0.193	-14.5719	0.763648	5.03e-61	qOAC.A08.2	238	Oleic acid content (C18:1)	A08	18165165	18168797	BnaA08G0128500ZS	-	AT4G11470	CRK31	cysteine-rich RLK (RECEPTOR-like protein kinase) 31	cysteine-rich RLK (RECEPTOR-like protein kinase) 31
A08	16670314	20180361	3510048	ZS11.v0_TE_annot_462515	18559063	0.193	-14.5719	0.763648	5.03e-61	qOAC.A08.2	238	Oleic acid content (C18:1)	A08	18174186	18177860	BnaA08G0128700ZS	-	AT2G42830	AGL5	AGAMOUS-like 5	K-box region and MADS-box transcription factor family protein
A08	16670314	20180361	3510048	ZS11.v0_TE_annot_462515	18559063	0.193	-14.5719	0.763648	5.03e-61	qOAC.A08.2	238	Oleic acid content (C18:1)	A08	18203904	18205585	BnaA08G0128800ZS	-	AT1G75220	AtERDL6	NULL	Major facilitator superfamily protein
A08	16670314	20180361	3510048	ZS11.v0_TE_annot_462515	18559063	0.193	-14.5719	0.763648	5.03e-61	qOAC.A08.2	238	Oleic acid content (C18:1)	A08	18216669	18217429	BnaA08G0128900ZS	+
A08	16670314	20180361	3510048	ZS11.v0_TE_annot_462515	18559063	0.193	-14.5719	0.763648	5.03e-61	qOAC.A08.2	238	Oleic acid content (C18:1)	A08	18241404	18243834	BnaA08G0129100ZS	+	AT4G23060	IQD22	IQ-domain 22	IQ-domain 22
A08	16670314	20180361	3510048	ZS11.v0_TE_annot_462515	18559063	0.193	-14.5719	0.763648	5.03e-61	qOAC.A08.2	238	Oleic acid content (C18:1)	A08	18257597	18260144	BnaA08G0129300ZS	-	AT4G23260	CRK18	cysteine-rich RLK (RECEPTOR-like protein kinase) 18	cysteine-rich RLK (RECEPTOR-like protein kinase) 18
A08	16670314	20180361	3510048	ZS11.v0_TE_annot_462515	18559063	0.193	-14.5719	0.763648	5.03e-61	qOAC.A08.2	238	Oleic acid content (C18:1)	A08	18263289	18265275	BnaA08G0129400ZS	+	AT4G23430	AtTic32-IVa	translocon at the inner envelope membrane of chloroplasts 32-IVa	NAD(P)-binding Rossmann-fold superfamily protein
A08	16670314	20180361	3510048	ZS11.v0_TE_annot_462515	18559063	0.193	-14.5719	0.763648	5.03e-61	qOAC.A08.2	238	Oleic acid content (C18:1)	A08	18265895	18266251	BnaA08G0129500ZS	-	AT4G23493			non-specific phospholipase C3
A08	16670314	20180361	3510048	ZS11.v0_TE_annot_462515	18559063	0.193	-14.5719	0.763648	5.03e-61	qOAC.A08.2	238	Oleic acid content (C18:1)	A08	18267414	18267809	BnaA08G0129600ZS	-	AT4G23496	SP1L5	SPIRAL1-like5	Phototropic-responsive NPH3 family protein
A08	16670314	20180361	3510048	ZS11.v0_TE_annot_462515	18559063	0.193	-14.5719	0.763648	5.03e-61	qOAC.A08.2	238	Oleic acid content (C18:1)	A08	18287042	18287707	BnaA08G0129700ZS	+
A08	16670314	20180361	3510048	ZS11.v0_TE_annot_462515	18559063	0.193	-14.5719	0.763648	5.03e-61	qOAC.A08.2	238	Oleic acid content (C18:1)	A08	18294223	18295317	BnaA08G0129800ZS	+	AT4G23530			Protein of unknown function (DUF793)
A08	16670314	20180361	3510048	ZS11.v0_TE_annot_462515	18559063	0.193	-14.5719	0.763648	5.03e-61	qOAC.A08.2	238	Oleic acid content (C18:1)	A08	18324757	18325176	BnaA08G0129900ZS	+
A08	16670314	20180361	3510048	ZS11.v0_TE_annot_462515	18559063	0.193	-14.5719	0.763648	5.03e-61	qOAC.A08.2	238	Oleic acid content (C18:1)	A08	18328682	18330204	BnaA08G0130000ZS	+	AT4G23550	ATWRKY29	NULL	WRKY family transcription factor
A08	16670314	20180361	3510048	ZS11.v0_TE_annot_462515	18559063	0.193	-14.5719	0.763648	5.03e-61	qOAC.A08.2	238	Oleic acid content (C18:1)	A08	18346015	18348103	BnaA08G0130100ZS	+	AT2G17130	IDH-II	isocitrate dehydrogenase II	DNAJ heat shock family protein
A08	16670314	20180361	3510048	ZS11.v0_TE_annot_462515	18559063	0.193	-14.5719	0.763648	5.03e-61	qOAC.A08.2	238	Oleic acid content (C18:1)	A08	18355901	18358131	BnaA08G0130200ZS	+	AT4G35250	HCF244	high chlorophyll fluorescence phenotype 244	NAD(P)-binding Rossmann-fold superfamily protein
A08	16670314	20180361	3510048	ZS11.v0_TE_annot_462515	18559063	0.193	-14.5719	0.763648	5.03e-61	qOAC.A08.2	238	Oleic acid content (C18:1)	A08	18372001	18375467	BnaA08G0130300ZS	+	AT4G35240			Protein of unknown function (DUF630 and DUF632)
A08	16670314	20180361	3510048	ZS11.v0_TE_annot_462515	18559063	0.193	-14.5719	0.763648	5.03e-61	qOAC.A08.2	238	Oleic acid content (C18:1)	A08	18377246	18380189	BnaA08G0130400ZS	+	AT4G35230	BSK1	brassinosteroid-signaling kinase 1	peptide met sulfoxide reductase 4
A08	16670314	20180361	3510048	ZS11.v0_TE_annot_462515	18559063	0.193	-14.5719	0.763648	5.03e-61	qOAC.A08.2	238	Oleic acid content (C18:1)	A08	18381008	18381766	BnaA08G0130500ZS	-	AT4G35210			Arabidopsis protein of unknown function (DUF241)
A08	16670314	20180361	3510048	ZS11.v0_TE_annot_462515	18559063	0.193	-14.5719	0.763648	5.03e-61	qOAC.A08.2	238	Oleic acid content (C18:1)	A08	18388643	18390284	BnaA08G0130700ZS	-	AT4G35190	LOG5	LONELY GUY 5	Putative lysine decarboxylase family protein
A08	16670314	20180361	3510048	ZS11.v0_TE_annot_462515	18559063	0.193	-14.5719	0.763648	5.03e-61	qOAC.A08.2	238	Oleic acid content (C18:1)	A08	18392462	18394072	BnaA08G0130800ZS	+	AT4G35180	LHT7	LYS/HIS transporter 7	LYS/HIS transporter 7
A08	16670314	20180361	3510048	ZS11.v0_TE_annot_462515	18559063	0.193	-14.5719	0.763648	5.03e-61	qOAC.A08.2	238	Oleic acid content (C18:1)	A08	18401542	18404331	BnaA08G0130900ZS	+	AT4G35150			O-methyltransferase family protein
A08	16670314	20180361	3510048	ZS11.v0_TE_annot_462515	18559063	0.193	-14.5719	0.763648	5.03e-61	qOAC.A08.2	238	Oleic acid content (C18:1)	A08	18411736	18413055	BnaA08G0131000ZS	+	AT2G16900			Arabidopsis phospholipase-like protein (PEARLI 4) family
A08	16670314	20180361	3510048	ZS11.v0_TE_annot_462515	18559063	0.193	-14.5719	0.763648	5.03e-61	qOAC.A08.2	238	Oleic acid content (C18:1)	A08	18416453	18417981	BnaA08G0131100ZS	-	AT4G35100	PIP2;7	PLASMA MEMBRANE INTRINSIC PROTEIN 2;7	oleosin 1
A08	16670314	20180361	3510048	ZS11.v0_TE_annot_462515	18559063	0.193	-14.5719	0.763648	5.03e-61	qOAC.A08.2	238	Oleic acid content (C18:1)	A08	18424311	18426301	BnaA08G0131200ZS	+	AT4G35090	CAT2	catalase 2	acyl carrier protein 4
A08	16670314	20180361	3510048	ZS11.v0_TE_annot_462515	18559063	0.193	-14.5719	0.763648	5.03e-61	qOAC.A08.2	238	Oleic acid content (C18:1)	A08	18430836	18431081	BnaA08G0131300ZS	-	AT4G35080	CGF1	Chloroplast protein for Growth and Fertility 1	Uncharacterised protein family (UPF0497)
A08	16670314	20180361	3510048	ZS11.v0_TE_annot_462515	18559063	0.193	-14.5719	0.763648	5.03e-61	qOAC.A08.2	238	Oleic acid content (C18:1)	A08	18433952	18434792	BnaA08G0131400ZS	-	AT4G35070			P-loop containing nucleoside triphosphate hydrolases superfamily protein
A08	16670314	20180361	3510048	ZS11.v0_TE_annot_462515	18559063	0.193	-14.5719	0.763648	5.03e-61	qOAC.A08.2	238	Oleic acid content (C18:1)	A08	18454302	18454846	BnaA08G0131500ZS	-
A08	16670314	20180361	3510048	ZS11.v0_TE_annot_462515	18559063	0.193	-14.5719	0.763648	5.03e-61	qOAC.A08.2	238	Oleic acid content (C18:1)	A08	18456613	18457151	BnaA08G0131600ZS	+	AT4G35060	AtHMP39	HEAVY METAL ASSOCIATED PROTEIN 39	metacaspase 2
A08	16670314	20180361	3510048	ZS11.v0_TE_annot_462515	18559063	0.193	-14.5719	0.763648	5.03e-61	qOAC.A08.2	238	Oleic acid content (C18:1)	A08	18459165	18459986	BnaA08G0131700ZS	-	AT4G35040	AtbZIP19	NULL	NULL
A08	16670314	20180361	3510048	ZS11.v0_TE_annot_462515	18559063	0.193	-14.5719	0.763648	5.03e-61	qOAC.A08.2	238	Oleic acid content (C18:1)	A08	18461752	18463149	BnaA08G0131800ZS	-	AT4G34960	CYP21-1	cyclophylin 21-1	Protein of unknown function (DUF295)
A08	16670314	20180361	3510048	ZS11.v0_TE_annot_462515	18559063	0.193	-14.5719	0.763648	5.03e-61	qOAC.A08.2	238	Oleic acid content (C18:1)	A08	18468346	18470736	BnaA08G0131900ZS	+	AT4G34950	MFS1	MAJOR FACILITATOR SUPERFAMILY 1	Major facilitator superfamily protein
A08	16670314	20180361	3510048	ZS11.v0_TE_annot_462515	18559063	0.193	-14.5719	0.763648	5.03e-61	qOAC.A08.2	238	Oleic acid content (C18:1)	A08	18471845	18473830	BnaA08G0132000ZS	-	AT4G34940	ARO1	armadillo repeat only 1	armadillo repeat only 1
A08	16670314	20180361	3510048	ZS11.v0_TE_annot_462515	18559063	0.193	-14.5719	0.763648	5.03e-61	qOAC.A08.2	238	Oleic acid content (C18:1)	A08	18476021	18477316	BnaA08G0132100ZS	-	AT4G34930			PLC-like phosphodiesterases superfamily protein
A08	16670314	20180361	3510048	ZS11.v0_TE_annot_462515	18559063	0.193	-14.5719	0.763648	5.03e-61	qOAC.A08.2	238	Oleic acid content (C18:1)	A08	18489191	18490147	BnaA08G0132200ZS	-	AT4G34920			PLC-like phosphodiesterases superfamily protein
A08	16670314	20180361	3510048	ZS11.v0_TE_annot_462515	18559063	0.193	-14.5719	0.763648	5.03e-61	qOAC.A08.2	238	Oleic acid content (C18:1)	A08	18491308	18494457	BnaA08G0132300ZS	-	AT4G34910			P-loop containing nucleoside triphosphate hydrolases superfamily protein
A08	16670314	20180361	3510048	ZS11.v0_TE_annot_462515	18559063	0.193	-14.5719	0.763648	5.03e-61	qOAC.A08.2	238	Oleic acid content (C18:1)	A08	18495493	18497397	BnaA08G0132400ZS	+	AT4G34860	A/N-InvB	alkaline/neutral invertase B	Plant neutral invertase family protein
A08	16670314	20180361	3510048	ZS11.v0_TE_annot_462515	18559063	0.193	-14.5719	0.763648	5.03e-61	qOAC.A08.2	238	Oleic acid content (C18:1)	A08	18497684	18499023	BnaA08G0132500ZS	-	AT4G34850	LAP5	LESS ADHESIVE POLLEN 5	Chalcone and stilbene synthase family protein
A08	16670314	20180361	3510048	ZS11.v0_TE_annot_462515	18559063	0.193	-14.5719	0.763648	5.03e-61	qOAC.A08.2	238	Oleic acid content (C18:1)	A08	18499571	18500978	BnaA08G0132600ZS	-	AT4G34840	ATMTAN2	ARABIDOPSIS METHYLTHIOADENOSINE NUCLEOSIDASE 2	Phosphorylase superfamily protein
A08	16670314	20180361	3510048	ZS11.v0_TE_annot_462515	18559063	0.193	-14.5719	0.763648	5.03e-61	qOAC.A08.2	238	Oleic acid content (C18:1)	A08	18502300	18502587	BnaA08G0132700ZS	-	AT4G34800	SAUR4	SMALL AUXIN UPREGULATED RNA 4	SAUR-like auxin-responsive protein family
A08	16670314	20180361	3510048	ZS11.v0_TE_annot_462515	18559063	0.193	-14.5719	0.763648	5.03e-61	qOAC.A08.2	238	Oleic acid content (C18:1)	A08	18503988	18504311	BnaA08G0132800ZS	-	AT4G34790	DEG4	NULL	SAUR-like auxin-responsive protein family
A08	16670314	20180361	3510048	ZS11.v0_TE_annot_462515	18559063	0.193	-14.5719	0.763648	5.03e-61	qOAC.A08.2	238	Oleic acid content (C18:1)	A08	18508532	18508852	BnaA08G0132900ZS	+	AT4G34780	SAUR2	SMALL AUXIN UPREGULATED RNA 2	SAUR-like auxin-responsive protein family
A08	16670314	20180361	3510048	ZS11.v0_TE_annot_462515	18559063	0.193	-14.5719	0.763648	5.03e-61	qOAC.A08.2	238	Oleic acid content (C18:1)	A08	18509326	18509677	BnaA08G0133000ZS	-	AT4G34770	SAUR1	SMALL AUXIN UPREGULATED RNA 1	SAUR-like auxin-responsive protein family
A08	16670314	20180361	3510048	ZS11.v0_TE_annot_462515	18559063	0.193	-14.5719	0.763648	5.03e-61	qOAC.A08.2	238	Oleic acid content (C18:1)	A08	18520813	18521782	BnaA08G0133100ZS	+	AT5G63820			Galactose oxidase/kelch repeat superfamily protein
A08	16670314	20180361	3510048	ZS11.v0_TE_annot_462515	18559063	0.193	-14.5719	0.763648	5.03e-61	qOAC.A08.2	238	Oleic acid content (C18:1)	A08	18536207	18536818	BnaA08G0133200ZS	+	AT1G73090			NULL
A08	16670314	20180361	3510048	ZS11.v0_TE_annot_462515	18559063	0.193	-14.5719	0.763648	5.03e-61	qOAC.A08.2	238	Oleic acid content (C18:1)	A08	18539440	18539763	BnaA08G0133300ZS	+	AT4G34760	SAUR50	SMALL AUXIN UPREGULATED RNA 50	Late embryogenesis abundant (LEA) protein-related
A08	16670314	20180361	3510048	ZS11.v0_TE_annot_462515	18559063	0.193	-14.5719	0.763648	5.03e-61	qOAC.A08.2	238	Oleic acid content (C18:1)	A08	18549157	18550150	BnaA08G0133400ZS	+	AT4G34720	ATVHA-C1	NULL	root hair specific 13
A08	16670314	20180361	3510048	ZS11.v0_TE_annot_462515	18559063	0.193	-14.5719	0.763648	5.03e-61	qOAC.A08.2	238	Oleic acid content (C18:1)	A08	18565195	18566088	BnaA08G0133600ZS	-	AT1G60370	KUK	KURZ UND KLEIN	Alg9-like mannosyltransferase family
A08	16670314	20180361	3510048	ZS11.v0_TE_annot_462515	18559063	0.193	-14.5719	0.763648	5.03e-61	qOAC.A08.2	238	Oleic acid content (C18:1)	A08	18569139	18570248	BnaA08G0133700ZS	-	AT4G34700	AtCIB22	NULL	pfkB-like carbohydrate kinase family protein
A08	16670314	20180361	3510048	ZS11.v0_TE_annot_462515	18559063	0.193	-14.5719	0.763648	5.03e-61	qOAC.A08.2	238	Oleic acid content (C18:1)	A08	18571690	18572555	BnaA08G0133800ZS	-	AT4G34680	GATA3	GATA transcription factor 3	NULL
A08	16670314	20180361	3510048	ZS11.v0_TE_annot_462515	18559063	0.193	-14.5719	0.763648	5.03e-61	qOAC.A08.2	238	Oleic acid content (C18:1)	A08	18576467	18577857	BnaA08G0133900ZS	-	AT4G34670	eS1y	Ribosomal Protein eS1y	UDP-Glycosyltransferase superfamily protein
A08	16670314	20180361	3510048	ZS11.v0_TE_annot_462515	18559063	0.193	-14.5719	0.763648	5.03e-61	qOAC.A08.2	238	Oleic acid content (C18:1)	A08	18581433	18584363	BnaA08G0134100ZS	-	AT4G34640	ERG9	NULL	NULL
A08	16670314	20180361	3510048	ZS11.v0_TE_annot_462515	18559063	0.193	-14.5719	0.763648	5.03e-61	qOAC.A08.2	238	Oleic acid content (C18:1)	A08	18587940	18588576	BnaA08G0134200ZS	-	AT4G34600	CIF2	Casparian strip integrity factor 2	heat shock protein 21
A08	16670314	20180361	3510048	ZS11.v0_TE_annot_462515	18559063	0.193	-14.5719	0.763648	5.03e-61	qOAC.A08.2	238	Oleic acid content (C18:1)	A08	18593691	18594359	BnaA08G0134300ZS	-	AT4G34590	ATB2	NULL	NULL
A08	16670314	20180361	3510048	ZS11.v0_TE_annot_462515	18559063	0.193	-14.5719	0.763648	5.03e-61	qOAC.A08.2	238	Oleic acid content (C18:1)	A08	18599270	18602947	BnaA08G0134400ZS	-	AT4G34580	AtSFH1	NULL	Eukaryotic release factor 1 (eRF1) family protein
A08	16670314	20180361	3510048	ZS11.v0_TE_annot_462515	18559063	0.193	-14.5719	0.763648	5.03e-61	qOAC.A08.2	238	Oleic acid content (C18:1)	A08	18604964	18606387	BnaA08G0134500ZS	-	AT4G34550			NULL
A08	16670314	20180361	3510048	ZS11.v0_TE_annot_462515	18559063	0.193	-14.5719	0.763648	5.03e-61	qOAC.A08.2	238	Oleic acid content (C18:1)	A08	18613276	18614486	BnaA08G0134600ZS	-	AT4G34530	CIB1	cryptochrome-interacting basic-helix-loop-helix 1
A08	16670314	20180361	3510048	ZS11.v0_TE_annot_462515	18559063	0.193	-14.5719	0.763648	5.03e-61	qOAC.A08.2	238	Oleic acid content (C18:1)	A08	18618052	18619753	BnaA08G0134700ZS	-	AT4G34520	FAE1	FATTY ACID ELONGATION1	binding
A08	16670314	20180361	3510048	ZS11.v0_TE_annot_462515	18559063	0.193	-14.5719	0.763648	5.03e-61	qOAC.A08.2	238	Oleic acid content (C18:1)	A08	18624299	18625723	BnaA08G0134800ZS	-	AT4G34510	KCS17	3-ketoacyl-CoA synthase 17	Yippee family putative zinc-binding protein
A08	16670314	20180361	3510048	ZS11.v0_TE_annot_462515	18559063	0.193	-14.5719	0.763648	5.03e-61	qOAC.A08.2	238	Oleic acid content (C18:1)	A08	18631672	18633621	BnaA08G0135000ZS	+	AT4G34460	AGB1	GTP binding protein beta 1	kinectin-related
A08	16670314	20180361	3510048	ZS11.v0_TE_annot_462515	18559063	0.193	-14.5719	0.763648	5.03e-61	qOAC.A08.2	238	Oleic acid content (C18:1)	A08	18633798	18638981	BnaA08G0135100ZS	-	AT4G34450	gamma2-COP	gamma2 Coat Protein	beta-galactosidase 11
A08	16670314	20180361	3510048	ZS11.v0_TE_annot_462515	18559063	0.193	-14.5719	0.763648	5.03e-61	qOAC.A08.2	238	Oleic acid content (C18:1)	A08	18649682	18652380	BnaA08G0135200ZS	-	AT4G34440	AtPERK5	proline-rich extensin-like receptor kinase 5	ascorbate peroxidase 3
A08	16670314	20180361	3510048	ZS11.v0_TE_annot_462515	18559063	0.193	-14.5719	0.763648	5.03e-61	qOAC.A08.2	238	Oleic acid content (C18:1)	A08	18652878	18657296	BnaA08G0135300ZS	-	AT4G34430	ATSWI3D	SWITCH/SUCROSE NONFERMENTING 3D	DNA-binding family protein
A08	16670314	20180361	3510048	ZS11.v0_TE_annot_462515	18559063	0.193	-14.5719	0.763648	5.03e-61	qOAC.A08.2	238	Oleic acid content (C18:1)	A08	18661403	18661783	BnaA08G0135400ZS	-	AT4G34419			SCP1-like small phosphatase 4b
A08	16670314	20180361	3510048	ZS11.v0_TE_annot_462515	18559063	0.193	-14.5719	0.763648	5.03e-61	qOAC.A08.2	238	Oleic acid content (C18:1)	A08	18672194	18675948	BnaA08G0135500ZS	-	AT4G34390	XLG2	extra-large GTP-binding protein 2	extra-large GTP-binding protein 2
A08	16670314	20180361	3510048	ZS11.v0_TE_annot_462515	18559063	0.193	-14.5719	0.763648	5.03e-61	qOAC.A08.2	238	Oleic acid content (C18:1)	A08	18681016	18681722	BnaA08G0135700ZS	-	AT4G34360			S-adenosyl-L-methionine-dependent methyltransferases superfamily protein
A08	16670314	20180361	3510048	ZS11.v0_TE_annot_462515	18559063	0.193	-14.5719	0.763648	5.03e-61	qOAC.A08.2	238	Oleic acid content (C18:1)	A08	18682918	18685353	BnaA08G0135800ZS	+	AT4G34350	CLB6	CHLOROPLAST BIOGENESIS 6	4-hydroxy-3-methylbut-2-enyl diphosphate reductase
A08	16670314	20180361	3510048	ZS11.v0_TE_annot_462515	18559063	0.193	-14.5719	0.763648	5.03e-61	qOAC.A08.2	238	Oleic acid content (C18:1)	A08	18685419	18685917	BnaA08G0135900ZS	+
A08	16670314	20180361	3510048	ZS11.v0_TE_annot_462515	18559063	0.193	-14.5719	0.763648	5.03e-61	qOAC.A08.2	238	Oleic acid content (C18:1)	A08	18687266	18687860	BnaA08G0136000ZS	+	AT5G49220			Plant protein of unknown function (DUF641)
A08	16670314	20180361	3510048	ZS11.v0_TE_annot_462515	18559063	0.193	-14.5719	0.763648	5.03e-61	qOAC.A08.2	238	Oleic acid content (C18:1)	A08	18705002	18705729	BnaA08G0136200ZS	-	AT1G20100			Protein kinase superfamily protein
A08	16670314	20180361	3510048	ZS11.v0_TE_annot_462515	18559063	0.193	-14.5719	0.763648	5.03e-61	qOAC.A08.2	238	Oleic acid content (C18:1)	A08	18716460	18717206	BnaA08G0136300ZS	-	AT4G34300			Cupredoxin superfamily protein
A08	16670314	20180361	3510048	ZS11.v0_TE_annot_462515	18559063	0.193	-14.5719	0.763648	5.03e-61	qOAC.A08.2	238	Oleic acid content (C18:1)	A08	18717838	18718360	BnaA08G0136400ZS	-	AT4G34290	SWIB3	NULL	SWIB/MDM2 domain superfamily protein
A08	16670314	20180361	3510048	ZS11.v0_TE_annot_462515	18559063	0.193	-14.5719	0.763648	5.03e-61	qOAC.A08.2	238	Oleic acid content (C18:1)	A08	18718377	18718791	BnaA08G0136500ZS	-
A08	16670314	20180361	3510048	ZS11.v0_TE_annot_462515	18559063	0.193	-14.5719	0.763648	5.03e-61	qOAC.A08.2	238	Oleic acid content (C18:1)	A08	18719842	18720141	BnaA08G0136600ZS	+	AT4G34220	RDK1	RECEPTOR DEAD KINASE1	transducin family protein / WD-40 repeat family protein
A08	16670314	20180361	3510048	ZS11.v0_TE_annot_462515	18559063	0.193	-14.5719	0.763648	5.03e-61	qOAC.A08.2	238	Oleic acid content (C18:1)	A08	18720205	18721488	BnaA08G0136700ZS	+
A08	16670314	20180361	3510048	ZS11.v0_TE_annot_462515	18559063	0.193	-14.5719	0.763648	5.03e-61	qOAC.A08.2	238	Oleic acid content (C18:1)	A08	18730229	18732469	BnaA08G0136800ZS	+	AT4G34200	EDA9	embryo sac development arrest 9	NULL
A08	16670314	20180361	3510048	ZS11.v0_TE_annot_462515	18559063	0.193	-14.5719	0.763648	5.03e-61	qOAC.A08.2	238	Oleic acid content (C18:1)	A08	18733118	18733815	BnaA08G0136900ZS	-	AT2G27970	CKS2	CDK-subunit 2	CDK-subunit 2
A08	16670314	20180361	3510048	ZS11.v0_TE_annot_462515	18559063	0.193	-14.5719	0.763648	5.03e-61	qOAC.A08.2	238	Oleic acid content (C18:1)	A08	18734717	18738028	BnaA08G0137000ZS	-	AT3G42050	VHA-H	NULL	vacuolar ATP synthase subunit H family protein
A08	16670314	20180361	3510048	ZS11.v0_TE_annot_462515	18559063	0.193	-14.5719	0.763648	5.03e-61	qOAC.A08.2	238	Oleic acid content (C18:1)	A08	18748003	18749353	BnaA08G0137100ZS	-	AT4G34160	CYCD3	NULL	CYCLIN D3;1
A08	16670314	20180361	3510048	ZS11.v0_TE_annot_462515	18559063	0.193	-14.5719	0.763648	5.03e-61	qOAC.A08.2	238	Oleic acid content (C18:1)	A08	18750240	18752238	BnaA08G0137200ZS	-	AT4G34150			Calcium-dependent lipid-binding (CaLB domain) family protein
A08	16670314	20180361	3510048	ZS11.v0_TE_annot_462515	18559063	0.193	-14.5719	0.763648	5.03e-61	qOAC.A08.2	238	Oleic acid content (C18:1)	A08	18755188	18756901	BnaA08G0137300ZS	+	AT4G34138	UGT73B1	UDP-glucosyl transferase 73B1	PDI-like 1-3
A08	16670314	20180361	3510048	ZS11.v0_TE_annot_462515	18559063	0.193	-14.5719	0.763648	5.03e-61	qOAC.A08.2	238	Oleic acid content (C18:1)	A08	18760639	18762173	BnaA08G0137500ZS	+	AT4G34131	UGT73B3	UDP-glucosyl transferase 73B3	associated protein 19
A08	16670314	20180361	3510048	ZS11.v0_TE_annot_462515	18559063	0.193	-14.5719	0.763648	5.03e-61	qOAC.A08.2	238	Oleic acid content (C18:1)	A08	18762560	18764485	BnaA08G0137600ZS	-	AT3G24000			Tetratricopeptide repeat (TPR)-like superfamily protein
A08	16670314	20180361	3510048	ZS11.v0_TE_annot_462515	18559063	0.193	-14.5719	0.763648	5.03e-61	qOAC.A08.2	238	Oleic acid content (C18:1)	A08	18779507	18780133	BnaA08G0137700ZS	+	AT4G05250			ZIP metal ion transporter family
A08	16670314	20180361	3510048	ZS11.v0_TE_annot_462515	18559063	0.193	-14.5719	0.763648	5.03e-61	qOAC.A08.2	238	Oleic acid content (C18:1)	A08	18782869	18784438	BnaA08G0137800ZS	+	AT4G05050	UBQ11	ubiquitin 11	Protein kinase superfamily protein
A08	16670314	20180361	3510048	ZS11.v0_TE_annot_462515	18559063	0.193	-14.5719	0.763648	5.03e-61	qOAC.A08.2	238	Oleic acid content (C18:1)	A08	18785441	18786987	BnaA08G0137900ZS	-	AT4G34120	CBSX2	CBS domain containing protein 2	Cystathionine beta-synthase (CBS) family protein
A08	16670314	20180361	3510048	ZS11.v0_TE_annot_462515	18559063	0.193	-14.5719	0.763648	5.03e-61	qOAC.A08.2	238	Oleic acid content (C18:1)	A08	18787706	18788185	BnaA08G0138000ZS	-	AT5G11760			Zn-dependent exopeptidases superfamily protein
A08	16670314	20180361	3510048	ZS11.v0_TE_annot_462515	18559063	0.193	-14.5719	0.763648	5.03e-61	qOAC.A08.2	238	Oleic acid content (C18:1)	A08	18788791	18792105	BnaA08G0138100ZS	-	AT4G34110	ATPAB2	ARABIDOPSIS POLY(A) BINDING 2	poly(A) binding protein 2
A08	16670314	20180361	3510048	ZS11.v0_TE_annot_462515	18559063	0.193	-14.5719	0.763648	5.03e-61	qOAC.A08.2	238	Oleic acid content (C18:1)	A08	18797119	18800345	BnaA08G0138200ZS	-	AT4G34100	CER9	ECERIFERUM 9	RING/U-box superfamily protein
A08	16670314	20180361	3510048	ZS11.v0_TE_annot_462515	18559063	0.193	-14.5719	0.763648	5.03e-61	qOAC.A08.2	238	Oleic acid content (C18:1)	A08	18809133	18810248	BnaA08G0138300ZS	-	AT4G34050	CCoAOMT1	caffeoyl coenzyme A O-methyltransferase 1	S-adenosyl-L-methionine-dependent methyltransferases superfamily protein
A08	16670314	20180361	3510048	ZS11.v0_TE_annot_462515	18559063	0.193	-14.5719	0.763648	5.03e-61	qOAC.A08.2	238	Oleic acid content (C18:1)	A08	18812885	18817200	BnaA08G0138400ZS	-	AT4G34030	MCCB	3-methylcrotonyl-CoA carboxylase	3-methylcrotonyl-CoA carboxylase
A08	16670314	20180361	3510048	ZS11.v0_TE_annot_462515	18559063	0.193	-14.5719	0.763648	5.03e-61	qOAC.A08.2	238	Oleic acid content (C18:1)	A08	18835275	18838208	BnaA08G0138600ZS	+	AT4G02570	ATCUL1	cullin 1	cullin 1
A08	16670314	20180361	3510048	ZS11.v0_TE_annot_462515	18559063	0.193	-14.5719	0.763648	5.03e-61	qOAC.A08.2	238	Oleic acid content (C18:1)	A08	18839890	18841288	BnaA08G0138700ZS	+	AT4G33985			DP-E2F-like protein 3
A08	16670314	20180361	3510048	ZS11.v0_TE_annot_462515	18559063	0.193	-14.5719	0.763648	5.03e-61	qOAC.A08.2	238	Oleic acid content (C18:1)	A08	18842981	18844397	BnaA08G0138800ZS	+	AT4G33980	COR28	COLD-REGULATED GENE 28	NULL
A08	16670314	20180361	3510048	ZS11.v0_TE_annot_462515	18559063	0.193	-14.5719	0.763648	5.03e-61	qOAC.A08.2	238	Oleic acid content (C18:1)	A08	18845393	18847820	BnaA08G0138900ZS	+	AT4G33970	LRX11	leucine-rich repeat/extensin 11	Leucine-rich repeat (LRR) family protein
A08	16670314	20180361	3510048	ZS11.v0_TE_annot_462515	18559063	0.193	-14.5719	0.763648	5.03e-61	qOAC.A08.2	238	Oleic acid content (C18:1)	A08	18853343	18853540	BnaA08G0139000ZS	-	AT4G33960			NULL
A08	16670314	20180361	3510048	ZS11.v0_TE_annot_462515	18559063	0.193	-14.5719	0.763648	5.03e-61	qOAC.A08.2	238	Oleic acid content (C18:1)	A08	18869048	18870612	BnaA08G0139100ZS	-	AT4G33920	APD5	Arabidopsis Pp2c clade D 5	Protein phosphatase 2C family protein
A08	16670314	20180361	3510048	ZS11.v0_TE_annot_462515	18559063	0.193	-14.5719	0.763648	5.03e-61	qOAC.A08.2	238	Oleic acid content (C18:1)	A08	18876898	18877431	BnaA08G0139300ZS	-	AT3G43980	uS14z	Ribosomal Protein uS14z	Ribosomal protein S14p/S29e family protein
A08	16670314	20180361	3510048	ZS11.v0_TE_annot_462515	18559063	0.193	-14.5719	0.763648	5.03e-61	qOAC.A08.2	238	Oleic acid content (C18:1)	A08	18891152	18893607	BnaA08G0139400ZS	+	AT4G33880	RSL2	ROOT HAIR DEFECTIVE 6-LIKE 2	ROOT HAIR DEFECTIVE 6-LIKE 2
A08	16670314	20180361	3510048	ZS11.v0_TE_annot_462515	18559063	0.193	-14.5719	0.763648	5.03e-61	qOAC.A08.2	238	Oleic acid content (C18:1)	A08	18908572	18911204	BnaA08G0139600ZS	+	AT4G33840			Glycosyl hydrolase family 10 protein
A08	16670314	20180361	3510048	ZS11.v0_TE_annot_462515	18559063	0.193	-14.5719	0.763648	5.03e-61	qOAC.A08.2	238	Oleic acid content (C18:1)	A08	18928485	18934508	BnaA08G0139800ZS	+	AT4G33790	CER4	ECERIFERUM 4	Jojoba acyl CoA reductase-related male sterility protein
A08	16670314	20180361	3510048	ZS11.v0_TE_annot_462515	18559063	0.193	-14.5719	0.763648	5.03e-61	qOAC.A08.2	238	Oleic acid content (C18:1)	A08	18949321	18951709	BnaA08G0139900ZS	+	AT4G33770	AtITPK2	NULL	Inositol 1,3,4-trisphosphate 5/6-kinase family protein
A08	16670314	20180361	3510048	ZS11.v0_TE_annot_462515	18559063	0.193	-14.5719	0.763648	5.03e-61	qOAC.A08.2	238	Oleic acid content (C18:1)	A08	18952554	18956190	BnaA08G0140000ZS	+	AT4G33760	OKI1	OKINA KUKI	tRNA synthetase class II (D, K and N) family protein
A08	16670314	20180361	3510048	ZS11.v0_TE_annot_462515	18559063	0.193	-14.5719	0.763648	5.03e-61	qOAC.A08.2	238	Oleic acid content (C18:1)	A08	18963034	18966040	BnaA08G0140100ZS	+	AT4G33680	AGD2	ABERRANT GROWTH AND DEATH 2	Pyridoxal phosphate (PLP)-dependent transferases superfamily protein
A08	16670314	20180361	3510048	ZS11.v0_TE_annot_462515	18559063	0.193	-14.5719	0.763648	5.03e-61	qOAC.A08.2	238	Oleic acid content (C18:1)	A08	18966145	18967908	BnaA08G0140200ZS	+	AT4G33670	L-GalDH	L-galactose dehydrogenase	NAD(P)-linked oxidoreductase superfamily protein
A08	16670314	20180361	3510048	ZS11.v0_TE_annot_462515	18559063	0.193	-14.5719	0.763648	5.03e-61	qOAC.A08.2	238	Oleic acid content (C18:1)	A08	18975097	18978953	BnaA08G0140400ZS	-	AT4G33630	EX1	EXECUTER1	Protein of unknown function (DUF3506)
A08	16670314	20180361	3510048	ZS11.v0_TE_annot_462515	18559063	0.193	-14.5719	0.763648	5.03e-61	qOAC.A08.2	238	Oleic acid content (C18:1)	A08	18981860	18982345	BnaA08G0140500ZS	+
A08	16670314	20180361	3510048	ZS11.v0_TE_annot_462515	18559063	0.193	-14.5719	0.763648	5.03e-61	qOAC.A08.2	238	Oleic acid content (C18:1)	A08	18983479	18984870	BnaA08G0140600ZS	+	AT4G33600			NULL
A08	16670314	20180361	3510048	ZS11.v0_TE_annot_462515	18559063	0.193	-14.5719	0.763648	5.03e-61	qOAC.A08.2	238	Oleic acid content (C18:1)	A08	18985560	18986960	BnaA08G0140700ZS	+	AT4G33590			NULL
A08	16670314	20180361	3510048	ZS11.v0_TE_annot_462515	18559063	0.193	-14.5719	0.763648	5.03e-61	qOAC.A08.2	238	Oleic acid content (C18:1)	A08	18992367	18996552	BnaA08G0140800ZS	-	AT4G33565	ATL83	Arabidopsis Tóxicos en Levadura 83	Transmembrane amino acid transporter family protein
A08	16670314	20180361	3510048	ZS11.v0_TE_annot_462515	18559063	0.193	-14.5719	0.763648	5.03e-61	qOAC.A08.2	238	Oleic acid content (C18:1)	A08	18999219	18999509	BnaA08G0140900ZS	-	AT4G33560	WIP5	Wound-induced polypeptide 5	Wound-responsive family protein
A08	16670314	20180361	3510048	ZS11.v0_TE_annot_462515	18559063	0.193	-14.5719	0.763648	5.03e-61	qOAC.A08.2	238	Oleic acid content (C18:1)	A08	19001038	19002195	BnaA08G0141000ZS	-	AT1G57850			Toll-Interleukin-Resistance (TIR) domain family protein
A08	16670314	20180361	3510048	ZS11.v0_TE_annot_462515	18559063	0.193	-14.5719	0.763648	5.03e-61	qOAC.A08.2	238	Oleic acid content (C18:1)	A08	19006550	19006927	BnaA08G0141200ZS	-	AT4G33550			Bifunctional inhibitor/lipid-transfer protein/seed storage 2S albumin superfamily protein
A08	16670314	20180361	3510048	ZS11.v0_TE_annot_462515	18559063	0.193	-14.5719	0.763648	5.03e-61	qOAC.A08.2	238	Oleic acid content (C18:1)	A08	19007795	19008145	BnaA08G0141300ZS	-	AT4G33550			Bifunctional inhibitor/lipid-transfer protein/seed storage 2S albumin superfamily protein
A08	16670314	20180361	3510048	ZS11.v0_TE_annot_462515	18559063	0.193	-14.5719	0.763648	5.03e-61	qOAC.A08.2	238	Oleic acid content (C18:1)	A08	19008974	19010090	BnaA08G0141400ZS	-	AT4G33520	AtHMAC6	Arabidopsis thaliana heavy metal ATPase 6	P-type ATP-ase 1
A08	16670314	20180361	3510048	ZS11.v0_TE_annot_462515	18559063	0.193	-14.5719	0.763648	5.03e-61	qOAC.A08.2	238	Oleic acid content (C18:1)	A08	19011074	19014012	BnaA08G0141500ZS	+	AT1G26780	AtMYB117	myb domain protein 117	Dehydrin family protein
A08	16670314	20180361	3510048	ZS11.v0_TE_annot_462515	18559063	0.193	-14.5719	0.763648	5.03e-61	qOAC.A08.2	238	Oleic acid content (C18:1)	A08	19015457	19018971	BnaA08G0141600ZS	+	AT4G33430	ATBAK1	NULL	BRI1-associated receptor kinase
A08	16670314	20180361	3510048	ZS11.v0_TE_annot_462515	18559063	0.193	-14.5719	0.763648	5.03e-61	qOAC.A08.2	238	Oleic acid content (C18:1)	A08	19019849	19021365	BnaA08G0141700ZS	-	AT4G33420	Prx47	Peroxidase 47	Peroxidase superfamily protein
A08	16670314	20180361	3510048	ZS11.v0_TE_annot_462515	18559063	0.193	-14.5719	0.763648	5.03e-61	qOAC.A08.2	238	Oleic acid content (C18:1)	A08	19040719	19042720	BnaA08G0141900ZS	-	AT4G33380			NULL
A08	16670314	20180361	3510048	ZS11.v0_TE_annot_462515	18559063	0.193	-14.5719	0.763648	5.03e-61	qOAC.A08.2	238	Oleic acid content (C18:1)	A08	19044626	19045639	BnaA08G0142000ZS	-	AT4G33355			F-box associated ubiquitination effector family protein
A08	16670314	20180361	3510048	ZS11.v0_TE_annot_462515	18559063	0.193	-14.5719	0.763648	5.03e-61	qOAC.A08.2	238	Oleic acid content (C18:1)	A08	19055905	19061628	BnaA08G0142100ZS	+	AT4G33330	GUX2	glucuronic acid substitution of xylan 2	plant glycogenin-like starch initiation protein 3
A08	16670314	20180361	3510048	ZS11.v0_TE_annot_462515	18559063	0.193	-14.5719	0.763648	5.03e-61	qOAC.A08.2	238	Oleic acid content (C18:1)	A08	19072410	19074823	BnaA08G0142300ZS	+
A08	16670314	20180361	3510048	ZS11.v0_TE_annot_462515	18559063	0.193	-14.5719	0.763648	5.03e-61	qOAC.A08.2	238	Oleic acid content (C18:1)	A08	19078249	19082903	BnaA08G0142400ZS	-
A08	16670314	20180361	3510048	ZS11.v0_TE_annot_462515	18559063	0.193	-14.5719	0.763648	5.03e-61	qOAC.A08.2	238	Oleic acid content (C18:1)	A08	19084077	19085400	BnaA08G0142500ZS	+	AT4G33250	ATTIF3K1	NULL	eukaryotic translation initiation factor 3K
A08	16670314	20180361	3510048	ZS11.v0_TE_annot_462515	18559063	0.193	-14.5719	0.763648	5.03e-61	qOAC.A08.2	238	Oleic acid content (C18:1)	A08	19099293	19103611	BnaA08G0142700ZS	+	AT4G33210	SLOMO	SLOW MOTION	F-box family protein
A08	16670314	20180361	3510048	ZS11.v0_TE_annot_462515	18559063	0.193	-14.5719	0.763648	5.03e-61	qOAC.A08.2	238	Oleic acid content (C18:1)	A08	19107943	19112407	BnaA08G0142800ZS	+	AT4G33210	SLOMO	SLOW MOTION	F-box family protein
A08	16670314	20180361	3510048	ZS11.v0_TE_annot_462515	18559063	0.193	-14.5719	0.763648	5.03e-61	qOAC.A08.2	238	Oleic acid content (C18:1)	A08	19112885	19115935	BnaA08G0142900ZS	+	AT4G33170			Tetratricopeptide repeat (TPR)-like superfamily protein
A08	16670314	20180361	3510048	ZS11.v0_TE_annot_462515	18559063	0.193	-14.5719	0.763648	5.03e-61	qOAC.A08.2	238	Oleic acid content (C18:1)	A08	19123722	19124334	BnaA08G0143000ZS	-	AT4G33100			NULL
A08	16670314	20180361	3510048	ZS11.v0_TE_annot_462515	18559063	0.193	-14.5719	0.763648	5.03e-61	qOAC.A08.2	238	Oleic acid content (C18:1)	A08	19125052	19129269	BnaA08G0143100ZS	+	AT4G33090	APM1	aminopeptidase M1	aminopeptidase M1
A08	16670314	20180361	3510048	ZS11.v0_TE_annot_462515	18559063	0.193	-14.5719	0.763648	5.03e-61	qOAC.A08.2	238	Oleic acid content (C18:1)	A08	19131340	19134053	BnaA08G0143200ZS	+	AT4G33050	AtIQM1	NULL	NULL
A08	16670314	20180361	3510048	ZS11.v0_TE_annot_462515	18559063	0.193	-14.5719	0.763648	5.03e-61	qOAC.A08.2	238	Oleic acid content (C18:1)	A08	19140373	19140807	BnaA08G0143300ZS	+	AT4G33040	ROXY21	NULL	phospholipase D P1
A08	16670314	20180361	3510048	ZS11.v0_TE_annot_462515	18559063	0.193	-14.5719	0.763648	5.03e-61	qOAC.A08.2	238	Oleic acid content (C18:1)	A08	19160702	19162612	BnaA08G0143500ZS	+	AT4G32950			Protein phosphatase 2C family protein
A08	16670314	20180361	3510048	ZS11.v0_TE_annot_462515	18559063	0.193	-14.5719	0.763648	5.03e-61	qOAC.A08.2	238	Oleic acid content (C18:1)	A08	19164305	19165313	BnaA08G0143600ZS	-	AT4G32915			D-aminoacid aminotransferase-like PLP-dependent enzymes superfamily protein
A08	16670314	20180361	3510048	ZS11.v0_TE_annot_462515	18559063	0.193	-14.5719	0.763648	5.03e-61	qOAC.A08.2	238	Oleic acid content (C18:1)	A08	19178216	19184567	BnaA08G0143700ZS	+	AT4G32880	ATHB-8	homeobox gene 8	homeobox gene 8
A08	16670314	20180361	3510048	ZS11.v0_TE_annot_462515	18559063	0.193	-14.5719	0.763648	5.03e-61	qOAC.A08.2	238	Oleic acid content (C18:1)	A08	19191983	19192474	BnaA08G0143800ZS	-	AT4G32870			Polyketide cyclase/dehydrase and lipid transport superfamily protein
A08	16670314	20180361	3510048	ZS11.v0_TE_annot_462515	18559063	0.193	-14.5719	0.763648	5.03e-61	qOAC.A08.2	238	Oleic acid content (C18:1)	A08	19205168	19205746	BnaA08G0143900ZS	+	AT4G32860			NULL
A08	16670314	20180361	3510048	ZS11.v0_TE_annot_462515	18559063	0.193	-14.5719	0.763648	5.03e-61	qOAC.A08.2	238	Oleic acid content (C18:1)	A08	19208580	19210148	BnaA08G0144000ZS	-	AT2G25880	AtAUR2	ataurora2	ataurora2
A08	16670314	20180361	3510048	ZS11.v0_TE_annot_462515	18559063	0.193	-14.5719	0.763648	5.03e-61	qOAC.A08.2	238	Oleic acid content (C18:1)	A08	19233090	19233782	BnaA08G0144100ZS	-	AT4G32800	ERF043	ethylene response factor 43	Integrase-type DNA-binding superfamily protein
A08	16670314	20180361	3510048	ZS11.v0_TE_annot_462515	18559063	0.193	-14.5719	0.763648	5.03e-61	qOAC.A08.2	238	Oleic acid content (C18:1)	A08	19241527	19243977	BnaA08G0144200ZS	-	AT4G32790			Exostosin family protein
A08	16670314	20180361	3510048	ZS11.v0_TE_annot_462515	18559063	0.193	-14.5719	0.763648	5.03e-61	qOAC.A08.2	238	Oleic acid content (C18:1)	A08	19255805	19257683	BnaA08G0144400ZS	+	AT4G32750			NULL
A08	16670314	20180361	3510048	ZS11.v0_TE_annot_462515	18559063	0.193	-14.5719	0.763648	5.03e-61	qOAC.A08.2	238	Oleic acid content (C18:1)	A08	19257985	19262807	BnaA08G0144500ZS	-	AT4G32730	ATMYB3R-1	NULL	Homeodomain-like protein
A08	16670314	20180361	3510048	ZS11.v0_TE_annot_462515	18559063	0.193	-14.5719	0.763648	5.03e-61	qOAC.A08.2	238	Oleic acid content (C18:1)	A08	19263330	19266249	BnaA08G0144600ZS	-	AT4G32720	AtLa1	La protein 1	La protein 1
A08	16670314	20180361	3510048	ZS11.v0_TE_annot_462515	18559063	0.193	-14.5719	0.763648	5.03e-61	qOAC.A08.2	238	Oleic acid content (C18:1)	A08	19287191	19290197	BnaA08G0144700ZS	-	AT2G01275			NULL
A08	16670314	20180361	3510048	ZS11.v0_TE_annot_462515	18559063	0.193	-14.5719	0.763648	5.03e-61	qOAC.A08.2	238	Oleic acid content (C18:1)	A08	19291467	19295577	BnaA08G0144800ZS	+	AT1G43780	scpl44	serine carboxypeptidase-like 44	serine carboxypeptidase-like 44
A08	16670314	20180361	3510048	ZS11.v0_TE_annot_462515	18559063	0.193	-14.5719	0.763648	5.03e-61	qOAC.A08.2	238	Oleic acid content (C18:1)	A08	19313206	19315323	BnaA08G0145000ZS	-	AT3G26560			ATP-dependent RNA helicase, putative
A08	16670314	20180361	3510048	ZS11.v0_TE_annot_462515	18559063	0.193	-14.5719	0.763648	5.03e-61	qOAC.A08.2	238	Oleic acid content (C18:1)	A08	19315333	19315953	BnaA08G0145100ZS	-	AT3G26560			ATP-dependent RNA helicase, putative
A08	16670314	20180361	3510048	ZS11.v0_TE_annot_462515	18559063	0.193	-14.5719	0.763648	5.03e-61	qOAC.A08.2	238	Oleic acid content (C18:1)	A08	19315962	19316264	BnaA08G0145200ZS	-
A08	16670314	20180361	3510048	ZS11.v0_TE_annot_462515	18559063	0.193	-14.5719	0.763648	5.03e-61	qOAC.A08.2	238	Oleic acid content (C18:1)	A08	19319437	19320633	BnaA08G0145300ZS	+	AT4G32680	G1IP	GET1-interacting protein	NULL
A08	16670314	20180361	3510048	ZS11.v0_TE_annot_462515	18559063	0.193	-14.5719	0.763648	5.03e-61	qOAC.A08.2	238	Oleic acid content (C18:1)	A08	19320828	19322602	BnaA08G0145400ZS	-	AT4G38170	FRS9	FAR1-related sequence 9	FAR1-related sequence 9
A08	16670314	20180361	3510048	ZS11.v0_TE_annot_462515	18559063	0.193	-14.5719	0.763648	5.03e-61	qOAC.A08.2	238	Oleic acid content (C18:1)	A08	19328448	19328711	BnaA08G0145500ZS	+
A08	16670314	20180361	3510048	ZS11.v0_TE_annot_462515	18559063	0.193	-14.5719	0.763648	5.03e-61	qOAC.A08.2	238	Oleic acid content (C18:1)	A08	19329298	19330649	BnaA08G0145600ZS	+	AT2G25670			NULL
A08	16670314	20180361	3510048	ZS11.v0_TE_annot_462515	18559063	0.193	-14.5719	0.763648	5.03e-61	qOAC.A08.2	238	Oleic acid content (C18:1)	A08	19339471	19341512	BnaA08G0145800ZS	+	AT4G32570	TIFY8	TIFY domain protein 8	VACUOLAR SORTING RECEPTOR 7
A08	16670314	20180361	3510048	ZS11.v0_TE_annot_462515	18559063	0.193	-14.5719	0.763648	5.03e-61	qOAC.A08.2	238	Oleic acid content (C18:1)	A08	19341869	19347348	BnaA08G0145900ZS	-	AT4G32551	LUG	LEUNIG	LisH dimerisation motif;WD40/YVTN repeat-like-containing domain
A08	16670314	20180361	3510048	ZS11.v0_TE_annot_462515	18559063	0.193	-14.5719	0.763648	5.03e-61	qOAC.A08.2	238	Oleic acid content (C18:1)	A08	19356886	19358705	BnaA08G0146000ZS	-	AT4G32540	YUC	YUCCA	Flavin-binding monooxygenase family protein
A08	16670314	20180361	3510048	ZS11.v0_TE_annot_462515	18559063	0.193	-14.5719	0.763648	5.03e-61	qOAC.A08.2	238	Oleic acid content (C18:1)	A08	19374681	19376173	BnaA08G0146100ZS	+	AT4G32530	VHA-c'	NULL	ATPase, F0/V0 complex, subunit C protein
A08	16670314	20180361	3510048	ZS11.v0_TE_annot_462515	18559063	0.193	-14.5719	0.763648	5.03e-61	qOAC.A08.2	238	Oleic acid content (C18:1)	A08	19377067	19379657	BnaA08G0146200ZS	+	AT4G32520	AtSHMT3	SERINE HYDROXYMETHYLTRANSFERASE 3	PQ-loop repeat family protein / transmembrane family protein
A08	16670314	20180361	3510048	ZS11.v0_TE_annot_462515	18559063	0.193	-14.5719	0.763648	5.03e-61	qOAC.A08.2	238	Oleic acid content (C18:1)	A08	19380001	19380912	BnaA08G0146300ZS	+	AT4G32470			Cytochrome bd ubiquinol oxidase, 14kDa subunit
A08	16670314	20180361	3510048	ZS11.v0_TE_annot_462515	18559063	0.193	-14.5719	0.763648	5.03e-61	qOAC.A08.2	238	Oleic acid content (C18:1)	A08	19388623	19392027	BnaA08G0146500ZS	-	AT4G32375			Defensin-like (DEFL) family protein
A08	16670314	20180361	3510048	ZS11.v0_TE_annot_462515	18559063	0.193	-14.5719	0.763648	5.03e-61	qOAC.A08.2	238	Oleic acid content (C18:1)	A08	19400291	19400713	BnaA08G0146600ZS	-	AT2G23148			heme oxygenase 3
A08	16670314	20180361	3510048	ZS11.v0_TE_annot_462515	18559063	0.193	-14.5719	0.763648	5.03e-61	qOAC.A08.2	238	Oleic acid content (C18:1)	A08	19407133	19409877	BnaA08G0146700ZS	-	AT4G32330	WDL5	WAVE-DAMPENED 5	Ubiquitin-like superfamily protein
A08	16670314	20180361	3510048	ZS11.v0_TE_annot_462515	18559063	0.193	-14.5719	0.763648	5.03e-61	qOAC.A08.2	238	Oleic acid content (C18:1)	A08	19418596	19421823	BnaA08G0146800ZS	-	AT4G32300	SD2-5	S-domain-2 5	Ubiquitin-like superfamily protein
A08	16670314	20180361	3510048	ZS11.v0_TE_annot_462515	18559063	0.193	-14.5719	0.763648	5.03e-61	qOAC.A08.2	238	Oleic acid content (C18:1)	A08	19488900	19490064	BnaA08G0147000ZS	+	AT4G32030			NULL
A08	16670314	20180361	3510048	ZS11.v0_TE_annot_462515	18559063	0.193	-14.5719	0.763648	5.03e-61	qOAC.A08.2	238	Oleic acid content (C18:1)	A08	19491626	19494652	BnaA08G0147100ZS	-	AT4G32140			EamA-like transporter family
A08	16670314	20180361	3510048	ZS11.v0_TE_annot_462515	18559063	0.193	-14.5719	0.763648	5.03e-61	qOAC.A08.2	238	Oleic acid content (C18:1)	A08	19502088	19503168	BnaA08G0147200ZS	-	AT4G32150	ATVAMP711	vesicle-associated membrane protein 711	vesicle-associated membrane protein 711
A08	16670314	20180361	3510048	ZS11.v0_TE_annot_462515	18559063	0.193	-14.5719	0.763648	5.03e-61	qOAC.A08.2	238	Oleic acid content (C18:1)	A08	19510636	19511447	BnaA08G0147300ZS	+	AT1G20830	MCD1	MULTIPLE CHLOROPLAST DIVISION SITE 1	multiple chloroplast division site 1
A08	16670314	20180361	3510048	ZS11.v0_TE_annot_462515	18559063	0.193	-14.5719	0.763648	5.03e-61	qOAC.A08.2	238	Oleic acid content (C18:1)	A08	19515835	19517516	BnaA08G0147400ZS	+	AT4G32175			thioglucoside glucosidase 3
A08	16670314	20180361	3510048	ZS11.v0_TE_annot_462515	18559063	0.193	-14.5719	0.763648	5.03e-61	qOAC.A08.2	238	Oleic acid content (C18:1)	A08	19523261	19529044	BnaA08G0147500ZS	-	AT4G32180	ATPANK2	pantothenate kinase 2	pantothenate kinase 2
A08	16670314	20180361	3510048	ZS11.v0_TE_annot_462515	18559063	0.193	-14.5719	0.763648	5.03e-61	qOAC.A08.2	238	Oleic acid content (C18:1)	A08	19540137	19540289	BnaA08G0147600ZS	+
A08	16670314	20180361	3510048	ZS11.v0_TE_annot_462515	18559063	0.193	-14.5719	0.763648	5.03e-61	qOAC.A08.2	238	Oleic acid content (C18:1)	A08	19542486	19544985	BnaA08G0147700ZS	-	AT4G32272	UGNT1	UDP-GlcNAc transporter 1	Dof-type zinc finger DNA-binding family protein
A08	16670314	20180361	3510048	ZS11.v0_TE_annot_462515	18559063	0.193	-14.5719	0.763648	5.03e-61	qOAC.A08.2	238	Oleic acid content (C18:1)	A08	19551577	19553854	BnaA08G0147800ZS	-	AT4G31940	CYP82C4	cytochrome P450, family 82, subfamily C, polypeptide 4	Homeobox-leucine zipper protein family
A08	16670314	20180361	3510048	ZS11.v0_TE_annot_462515	18559063	0.193	-14.5719	0.763648	5.03e-61	qOAC.A08.2	238	Oleic acid content (C18:1)	A08	19558138	19560581	BnaA08G0147900ZS	+	AT4G31880	AtPDS5C	NULL	NULL
A08	16670314	20180361	3510048	ZS11.v0_TE_annot_462515	18559063	0.193	-14.5719	0.763648	5.03e-61	qOAC.A08.2	238	Oleic acid content (C18:1)	A08	19568705	19569337	BnaA08G0148000ZS	+	AT4G31860			Protein phosphatase 2C family protein
A08	16670314	20180361	3510048	ZS11.v0_TE_annot_462515	18559063	0.193	-14.5719	0.763648	5.03e-61	qOAC.A08.2	238	Oleic acid content (C18:1)	A08	19570069	19570681	BnaA08G0148100ZS	-	AT4G31840	AtENODL15	NULL	early nodulin-like protein 15
A08	16670314	20180361	3510048	ZS11.v0_TE_annot_462515	18559063	0.193	-14.5719	0.763648	5.03e-61	qOAC.A08.2	238	Oleic acid content (C18:1)	A08	19571335	19571709	BnaA08G0148200ZS	+	AT4G31830			NULL
A08	16670314	20180361	3510048	ZS11.v0_TE_annot_462515	18559063	0.193	-14.5719	0.763648	5.03e-61	qOAC.A08.2	238	Oleic acid content (C18:1)	A08	19572759	19575885	BnaA08G0148300ZS	+	AT4G31810	CHY4	NULL	ATP-dependent caseinolytic (Clp) protease/crotonase family protein
A08	16670314	20180361	3510048	ZS11.v0_TE_annot_462515	18559063	0.193	-14.5719	0.763648	5.03e-61	qOAC.A08.2	238	Oleic acid content (C18:1)	A08	19602264	19604233	BnaA08G0148500ZS	+	AT4G31770	ATDBR1	ARABIDOPSIS THALIANA DEBRANCHING ENZYME 1	debranching enzyme 1
A08	16670314	20180361	3510048	ZS11.v0_TE_annot_462515	18559063	0.193	-14.5719	0.763648	5.03e-61	qOAC.A08.2	238	Oleic acid content (C18:1)	A08	19605383	19607980	BnaA08G0148600ZS	+	AT4G31750	WIN2	HOPW1-1-interacting 2	HOPW1-1-interacting 2
A08	16670314	20180361	3510048	ZS11.v0_TE_annot_462515	18559063	0.193	-14.5719	0.763648	5.03e-61	qOAC.A08.2	238	Oleic acid content (C18:1)	A08	19609080	19610780	BnaA08G0148700ZS	+	AT5G24040	AtFDA19	F-box/DUF295 Ancestral 19	NULL
A08	16670314	20180361	3510048	ZS11.v0_TE_annot_462515	18559063	0.193	-14.5719	0.763648	5.03e-61	qOAC.A08.2	238	Oleic acid content (C18:1)	A08	19618837	19620343	BnaA08G0148900ZS	-	AT1G77530			2-oxoglutarate (2OG) and Fe(II)-dependent oxygenase superfamily protein
A08	16670314	20180361	3510048	ZS11.v0_TE_annot_462515	18559063	0.193	-14.5719	0.763648	5.03e-61	qOAC.A08.2	238	Oleic acid content (C18:1)	A08	19628951	19631090	BnaA08G0149100ZS	-	AT4G31610	ATREM1	REPRODUCTIVE MERISTEM 1	Transcriptional factor B3 family protein
A08	16670314	20180361	3510048	ZS11.v0_TE_annot_462515	18559063	0.193	-14.5719	0.763648	5.03e-61	qOAC.A08.2	238	Oleic acid content (C18:1)	A08	19632817	19634470	BnaA08G0149200ZS	+	AT4G31600	UTr7	UDP-galactose transporter 7	UDP-N-acetylglucosamine (UAA) transporter family
A08	16670314	20180361	3510048	ZS11.v0_TE_annot_462515	18559063	0.193	-14.5719	0.763648	5.03e-61	qOAC.A08.2	238	Oleic acid content (C18:1)	A08	19650641	19652264	BnaA08G0149300ZS	+	AT2G24570	ATWRKY17	NULL	WRKY DNA-binding protein 17
A08	16670314	20180361	3510048	ZS11.v0_TE_annot_462515	18559063	0.193	-14.5719	0.763648	5.03e-61	qOAC.A08.2	238	Oleic acid content (C18:1)	A08	19661030	19663805	BnaA08G0149400ZS	+	AT4G31540	ATEXO70G1	exocyst subunit exo70 family protein G1	exocyst subunit exo70 family protein G1
A08	16670314	20180361	3510048	ZS11.v0_TE_annot_462515	18559063	0.193	-14.5719	0.763648	5.03e-61	qOAC.A08.2	238	Oleic acid content (C18:1)	A08	19664606	19665396	BnaA08G0149500ZS	+	AT2G24550			NULL
A08	16670314	20180361	3510048	ZS11.v0_TE_annot_462515	18559063	0.193	-14.5719	0.763648	5.03e-61	qOAC.A08.2	238	Oleic acid content (C18:1)	A08	19681630	19682785	BnaA08G0149700ZS	+	AT4G31460	bL28m	Ribosomal Protein bL28m	Ribosomal L28 family
A08	16670314	20180361	3510048	ZS11.v0_TE_annot_462515	18559063	0.193	-14.5719	0.763648	5.03e-61	qOAC.A08.2	238	Oleic acid content (C18:1)	A08	19683192	19683539	BnaA08G0149800ZS	-
A08	16670314	20180361	3510048	ZS11.v0_TE_annot_462515	18559063	0.193	-14.5719	0.763648	5.03e-61	qOAC.A08.2	238	Oleic acid content (C18:1)	A08	19683547	19684596	BnaA08G0149900ZS	-	AT4G31440	ADA1D	NULL	NULL
A08	16670314	20180361	3510048	ZS11.v0_TE_annot_462515	18559063	0.193	-14.5719	0.763648	5.03e-61	qOAC.A08.2	238	Oleic acid content (C18:1)	A08	19685468	19689179	BnaA08G0150000ZS	-	AT4G31430	KAKU4	(Japanese for nucleus) 4	response regulator 10
A08	16670314	20180361	3510048	ZS11.v0_TE_annot_462515	18559063	0.193	-14.5719	0.763648	5.03e-61	qOAC.A08.2	238	Oleic acid content (C18:1)	A08	19689817	19691572	BnaA08G0150100ZS	-	AT4G31410			NULL
A08	16670314	20180361	3510048	ZS11.v0_TE_annot_462515	18559063	0.193	-14.5719	0.763648	5.03e-61	qOAC.A08.2	238	Oleic acid content (C18:1)	A08	19700664	19701038	BnaA08G0150300ZS	-	AT4G31380	FLP1	FPF1-like protein 1	HSI2-like 1
A08	16670314	20180361	3510048	ZS11.v0_TE_annot_462515	18559063	0.193	-14.5719	0.763648	5.03e-61	qOAC.A08.2	238	Oleic acid content (C18:1)	A08	19705161	19705994	BnaA08G0150400ZS	+	AT4G31370	FLA5	FASCICLIN-like arabinogalactan protein 5 precursor	Protein kinase superfamily protein
A08	16670314	20180361	3510048	ZS11.v0_TE_annot_462515	18559063	0.193	-14.5719	0.763648	5.03e-61	qOAC.A08.2	238	Oleic acid content (C18:1)	A08	19712783	19714701	BnaA08G0150600ZS	-	AT4G31300	PBA1	NULL	N-terminal nucleophile aminohydrolases (Ntn hydrolases) superfamily protein
A08	16670314	20180361	3510048	ZS11.v0_TE_annot_462515	18559063	0.193	-14.5719	0.763648	5.03e-61	qOAC.A08.2	238	Oleic acid content (C18:1)	A08	19719623	19720264	BnaA08G0150700ZS	+	AT4G18110			RING/U-box superfamily protein
A08	16670314	20180361	3510048	ZS11.v0_TE_annot_462515	18559063	0.193	-14.5719	0.763648	5.03e-61	qOAC.A08.2	238	Oleic acid content (C18:1)	A08	19720675	19722204	BnaA08G0150800ZS	+	AT3G48110	EDD	NULL	glycine-tRNA ligases
A08	16670314	20180361	3510048	ZS11.v0_TE_annot_462515	18559063	0.193	-14.5719	0.763648	5.03e-61	qOAC.A08.2	238	Oleic acid content (C18:1)	A08	19722373	19723729	BnaA08G0150900ZS	-	AT4G31290	AtGGCT2;2	NULL	ChaC-like family protein
A08	16670314	20180361	3510048	ZS11.v0_TE_annot_462515	18559063	0.193	-14.5719	0.763648	5.03e-61	qOAC.A08.2	238	Oleic acid content (C18:1)	A08	19727226	19729638	BnaA08G0151100ZS	+	AT4G31170	RAF28	RAF-like MAPKKK 28	Protein kinase superfamily protein
A08	16670314	20180361	3510048	ZS11.v0_TE_annot_462515	18559063	0.193	-14.5719	0.763648	5.03e-61	qOAC.A08.2	238	Oleic acid content (C18:1)	A08	19729683	19736585	BnaA08G0151200ZS	-	AT4G31160	DCAF1	DDB1-CUL4 associated factor 1	DDB1-CUL4 associated factor 1
A08	16670314	20180361	3510048	ZS11.v0_TE_annot_462515	18559063	0.193	-14.5719	0.763648	5.03e-61	qOAC.A08.2	238	Oleic acid content (C18:1)	A08	19737375	19738890	BnaA08G0151300ZS	+	AT4G31150			endonuclease V family protein
A08	16670314	20180361	3510048	ZS11.v0_TE_annot_462515	18559063	0.193	-14.5719	0.763648	5.03e-61	qOAC.A08.2	238	Oleic acid content (C18:1)	A08	19739895	19741639	BnaA08G0151400ZS	+	AT1G60530	DRP4A	Dynamin related protein 4A	Dynamin related protein 4A
A08	16670314	20180361	3510048	ZS11.v0_TE_annot_462515	18559063	0.193	-14.5719	0.763648	5.03e-61	qOAC.A08.2	238	Oleic acid content (C18:1)	A08	19762419	19763718	BnaA08G0151600ZS	+	AT4G31130			Protein of unknown function (DUF1218)
A08	16670314	20180361	3510048	ZS11.v0_TE_annot_462515	18559063	0.193	-14.5719	0.763648	5.03e-61	qOAC.A08.2	238	Oleic acid content (C18:1)	A08	19768426	19769713	BnaA08G0151700ZS	-	AT2G42600	ATPPC2	phosphoenolpyruvate carboxylase 2	phosphoenolpyruvate carboxylase 2
A08	16670314	20180361	3510048	ZS11.v0_TE_annot_462515	18559063	0.193	-14.5719	0.763648	5.03e-61	qOAC.A08.2	238	Oleic acid content (C18:1)	A08	19771260	19773469	BnaA08G0151800ZS	+
A08	16670314	20180361	3510048	ZS11.v0_TE_annot_462515	18559063	0.193	-14.5719	0.763648	5.03e-61	qOAC.A08.2	238	Oleic acid content (C18:1)	A08	19809918	19811830	BnaA08G0152000ZS	-	AT4G31080	LNP2	LUNAPARK2	Protein of unknown function (DUF2296)
A08	16670314	20180361	3510048	ZS11.v0_TE_annot_462515	18559063	0.193	-14.5719	0.763648	5.03e-61	qOAC.A08.2	238	Oleic acid content (C18:1)	A08	19812795	19814117	BnaA08G0152100ZS	-	AT4G31060			Integrase-type DNA-binding superfamily protein
A08	16670314	20180361	3510048	ZS11.v0_TE_annot_462515	18559063	0.193	-14.5719	0.763648	5.03e-61	qOAC.A08.2	238	Oleic acid content (C18:1)	A08	19814447	19815877	BnaA08G0152200ZS	-	AT4G31050	LIP2	octanoyl- transferase	Biotin/lipoate A/B protein ligase family
A08	16670314	20180361	3510048	ZS11.v0_TE_annot_462515	18559063	0.193	-14.5719	0.763648	5.03e-61	qOAC.A08.2	238	Oleic acid content (C18:1)	A08	19816748	19817074	BnaA08G0152300ZS	+	AT4G31040	DLDG1	Day-Length-dependent Delayed-Greening1	CemA-like proton extrusion protein-related
A08	16670314	20180361	3510048	ZS11.v0_TE_annot_462515	18559063	0.193	-14.5719	0.763648	5.03e-61	qOAC.A08.2	238	Oleic acid content (C18:1)	A08	19817136	19818122	BnaA08G0152400ZS	+	AT4G31040	DLDG1	Day-Length-dependent Delayed-Greening1	CemA-like proton extrusion protein-related
A08	16670314	20180361	3510048	ZS11.v0_TE_annot_462515	18559063	0.193	-14.5719	0.763648	5.03e-61	qOAC.A08.2	238	Oleic acid content (C18:1)	A08	19820058	19821288	BnaA08G0152500ZS	+	AT4G31020	ABAPT8	ABHD17 (Alpha/Beta Hydrolase Domain-containing Protein 17)-like Acyl Protein Thioesterase 8	alpha/beta-Hydrolases superfamily protein
A08	16670314	20180361	3510048	ZS11.v0_TE_annot_462515	18559063	0.193	-14.5719	0.763648	5.03e-61	qOAC.A08.2	238	Oleic acid content (C18:1)	A08	19821943	19823137	BnaA08G0152600ZS	-	AT4G30996	ELMO4	NULL	P-loop containing nucleoside triphosphate hydrolases superfamily protein
A08	16670314	20180361	3510048	ZS11.v0_TE_annot_462515	18559063	0.193	-14.5719	0.763648	5.03e-61	qOAC.A08.2	238	Oleic acid content (C18:1)	A08	19823568	19824113	BnaA08G0152700ZS	-	AT2G24280			alpha/beta-Hydrolases superfamily protein
A08	16670314	20180361	3510048	ZS11.v0_TE_annot_462515	18559063	0.193	-14.5719	0.763648	5.03e-61	qOAC.A08.2	238	Oleic acid content (C18:1)	A08	19826938	19827679	BnaA08G0152800ZS	-
A08	16670314	20180361	3510048	ZS11.v0_TE_annot_462515	18559063	0.193	-14.5719	0.763648	5.03e-61	qOAC.A08.2	238	Oleic acid content (C18:1)	A08	19836408	19836877	BnaA08G0152900ZS	-
A08	16670314	20180361	3510048	ZS11.v0_TE_annot_462515	18559063	0.193	-14.5719	0.763648	5.03e-61	qOAC.A08.2	238	Oleic acid content (C18:1)	A08	19840361	19840717	BnaA08G0153000ZS	-
A08	16670314	20180361	3510048	ZS11.v0_TE_annot_462515	18559063	0.193	-14.5719	0.763648	5.03e-61	qOAC.A08.2	238	Oleic acid content (C18:1)	A08	19848922	19850757	BnaA08G0153100ZS	-	AT4G30960	ATCIPK6	CBL-INTERACTING PROTEIN KINASE 6	SOS3-interacting protein 3
A08	16670314	20180361	3510048	ZS11.v0_TE_annot_462515	18559063	0.193	-14.5719	0.763648	5.03e-61	qOAC.A08.2	238	Oleic acid content (C18:1)	A08	19861704	19863043	BnaA08G0153200ZS	-	AT4G31600	UTr7	UDP-galactose transporter 7	UDP-N-acetylglucosamine (UAA) transporter family
A08	16670314	20180361	3510048	ZS11.v0_TE_annot_462515	18559063	0.193	-14.5719	0.763648	5.03e-61	qOAC.A08.2	238	Oleic acid content (C18:1)	A08	19886039	19887361	BnaA08G0153400ZS	+	AT4G30930	bL21m	Ribosomal Protein bL21m	Ribosomal protein L21
A08	16670314	20180361	3510048	ZS11.v0_TE_annot_462515	18559063	0.193	-14.5719	0.763648	5.03e-61	qOAC.A08.2	238	Oleic acid content (C18:1)	A08	19891738	19894402	BnaA08G0153600ZS	-	AT4G30880			Bifunctional inhibitor/lipid-transfer protein/seed storage 2S albumin superfamily protein
A08	16670314	20180361	3510048	ZS11.v0_TE_annot_462515	18559063	0.193	-14.5719	0.763648	5.03e-61	qOAC.A08.2	238	Oleic acid content (C18:1)	A08	19895006	19897548	BnaA08G0153700ZS	-	AT4G30860	ASHR3	ASH1-related 3	Haemolysin-III related integral membrane protein
A08	16670314	20180361	3510048	ZS11.v0_TE_annot_462515	18559063	0.193	-14.5719	0.763648	5.03e-61	qOAC.A08.2	238	Oleic acid content (C18:1)	A08	19898166	19899397	BnaA08G0153800ZS	-	AT4G30820			Galactosyl transferase GMA12/MNN10 family protein
A08	16670314	20180361	3510048	ZS11.v0_TE_annot_462515	18559063	0.193	-14.5719	0.763648	5.03e-61	qOAC.A08.2	238	Oleic acid content (C18:1)	A08	19909863	19914514	BnaA08G0153900ZS	+	AT4G30790	ATG11	AUTOPHAGY-RELATED 11	NULL
A08	16670314	20180361	3510048	ZS11.v0_TE_annot_462515	18559063	0.193	-14.5719	0.763648	5.03e-61	qOAC.A08.2	238	Oleic acid content (C18:1)	A08	19914687	19916208	BnaA08G0154000ZS	-	AT2G24100	ASG1	ALTERED SEED GERMINATION 1	NULL
A08	16670314	20180361	3510048	ZS11.v0_TE_annot_462515	18559063	0.193	-14.5719	0.763648	5.03e-61	qOAC.A08.2	238	Oleic acid content (C18:1)	A08	19919314	19919772	BnaA08G0154100ZS	+	AT4G30770			Putative membrane lipoprotein
A08	16670314	20180361	3510048	ZS11.v0_TE_annot_462515	18559063	0.193	-14.5719	0.763648	5.03e-61	qOAC.A08.2	238	Oleic acid content (C18:1)	A08	19924899	19925878	BnaA08G0154200ZS	-	AT5G18065	HTT3	HEAT-INDUCED TAS1 TARGET 3	C2H2 and C2HC zinc fingers superfamily protein
A08	16670314	20180361	3510048	ZS11.v0_TE_annot_462515	18559063	0.193	-14.5719	0.763648	5.03e-61	qOAC.A08.2	238	Oleic acid content (C18:1)	A08	19927378	19928359	BnaA08G0154300ZS	-	AT1G51670	HTT5	HEAT-INDUCED TAS1 TARGET 5	NULL
A08	16670314	20180361	3510048	ZS11.v0_TE_annot_462515	18559063	0.193	-14.5719	0.763648	5.03e-61	qOAC.A08.2	238	Oleic acid content (C18:1)	A08	19933312	19933689	BnaA08G0154400ZS	+
A08	16670314	20180361	3510048	ZS11.v0_TE_annot_462515	18559063	0.193	-14.5719	0.763648	5.03e-61	qOAC.A08.2	238	Oleic acid content (C18:1)	A08	19933991	19935545	BnaA08G0154500ZS	-	AT4G30640			RNI-like superfamily protein
A08	16670314	20180361	3510048	ZS11.v0_TE_annot_462515	18559063	0.193	-14.5719	0.763648	5.03e-61	qOAC.A08.2	238	Oleic acid content (C18:1)	A08	19937687	19939147	BnaA08G0154600ZS	+	AT4G30620	STCL	STIC2 Like	Uncharacterised BCR, YbaB family COG0718
A08	16670314	20180361	3510048	ZS11.v0_TE_annot_462515	18559063	0.193	-14.5719	0.763648	5.03e-61	qOAC.A08.2	238	Oleic acid content (C18:1)	A08	19940618	19941587	BnaA08G0154700ZS	+	AT4G30590	AtENODL12	NULL	early nodulin-like protein 12
A08	16670314	20180361	3510048	ZS11.v0_TE_annot_462515	18559063	0.193	-14.5719	0.763648	5.03e-61	qOAC.A08.2	238	Oleic acid content (C18:1)	A08	19942476	19943919	BnaA08G0154800ZS	-	AT2G23970			Class I glutamine amidotransferase-like superfamily protein
A08	16670314	20180361	3510048	ZS11.v0_TE_annot_462515	18559063	0.193	-14.5719	0.763648	5.03e-61	qOAC.A08.2	238	Oleic acid content (C18:1)	A08	19945445	19947173	BnaA08G0154900ZS	-	AT4G30530	GGP1	gamma-glutamyl peptidase 1	Class I glutamine amidotransferase-like superfamily protein
A08	16670314	20180361	3510048	ZS11.v0_TE_annot_462515	18559063	0.193	-14.5719	0.763648	5.03e-61	qOAC.A08.2	238	Oleic acid content (C18:1)	A08	19953801	19955654	BnaA08G0155000ZS	-	AT4G30420	UMAMIT34	Usually multiple acids move in and out Transporters 34	nodulin MtN21 /EamA-like transporter family protein
A08	16670314	20180361	3510048	ZS11.v0_TE_annot_462515	18559063	0.193	-14.5719	0.763648	5.03e-61	qOAC.A08.2	238	Oleic acid content (C18:1)	A08	19985290	19985832	BnaA08G0155100ZS	+	AT4G30410	IBL1	IBH1-LIKE 1	sequence-specific DNA binding transcription factors
A08	16670314	20180361	3510048	ZS11.v0_TE_annot_462515	18559063	0.193	-14.5719	0.763648	5.03e-61	qOAC.A08.2	238	Oleic acid content (C18:1)	A08	19992046	19992562	BnaA08G0155200ZS	+	AT4G30390			NULL
A08	16670314	20180361	3510048	ZS11.v0_TE_annot_462515	18559063	0.193	-14.5719	0.763648	5.03e-61	qOAC.A08.2	238	Oleic acid content (C18:1)	A08	19994355	19994804	BnaA08G0155300ZS	+	AT4G30370	ATL14	Arabidopsis Toxicos en Levadura 14	RING/U-box superfamily protein
A08	16670314	20180361	3510048	ZS11.v0_TE_annot_462515	18559063	0.193	-14.5719	0.763648	5.03e-61	qOAC.A08.2	238	Oleic acid content (C18:1)	A08	19996701	19997736	BnaA08G0155400ZS	+	AT5G48070	ATXTH20	XYLOGLUCAN ENDOTRANSGLUCOSYLASE/HYDROLASE 20	tryptophan biosynthesis 1
A08	16670314	20180361	3510048	ZS11.v0_TE_annot_462515	18559063	0.193	-14.5719	0.763648	5.03e-61	qOAC.A08.2	238	Oleic acid content (C18:1)	A08	20016816	20019124	BnaA08G0155600ZS	+	AT4G30270	MERI-5	MERISTEM 5	xyloglucan endotransglucosylase/hydrolase 24
A08	16670314	20180361	3510048	ZS11.v0_TE_annot_462515	18559063	0.193	-14.5719	0.763648	5.03e-61	qOAC.A08.2	238	Oleic acid content (C18:1)	A08	20037827	20039905	BnaA08G0155700ZS	+	AT4G30260	YIP4b	YPT/RAB GTPase Interacting Protein 4b	Integral membrane Yip1 family protein
A08	16670314	20180361	3510048	ZS11.v0_TE_annot_462515	18559063	0.193	-14.5719	0.763648	5.03e-61	qOAC.A08.2	238	Oleic acid content (C18:1)	A08	20040907	20043640	BnaA08G0155800ZS	+	AT4G30240	NISP	NSP-interacting syntaxin domain-containing protein	Syntaxin/t-SNARE family protein
A08	16670314	20180361	3510048	ZS11.v0_TE_annot_462515	18559063	0.193	-14.5719	0.763648	5.03e-61	qOAC.A08.2	238	Oleic acid content (C18:1)	A08	20045467	20048869	BnaA08G0155900ZS	-	AT4G30210	AR2	NULL	P450 reductase 2
A08	16670314	20180361	3510048	ZS11.v0_TE_annot_462515	18559063	0.193	-14.5719	0.763648	5.03e-61	qOAC.A08.2	238	Oleic acid content (C18:1)	A08	20079215	20079697	BnaA08G0156200ZS	-	AT4G30180	HLH4	NULL	sequence-specific DNA binding transcription factors;transcription regulators
A08	16670314	20180361	3510048	ZS11.v0_TE_annot_462515	18559063	0.193	-14.5719	0.763648	5.03e-61	qOAC.A08.2	238	Oleic acid content (C18:1)	A08	20097598	20100295	BnaA08G0156400ZS	+	AT4G30140	CDEF1	CUTICLE DESTRUCTING FACTOR 1	vacuolar protein sorting-associated protein 28 homolog 1
A08	16670314	20180361	3510048	ZS11.v0_TE_annot_462515	18559063	0.193	-14.5719	0.763648	5.03e-61	qOAC.A08.2	238	Oleic acid content (C18:1)	A08	20100431	20100601	BnaA08G0156500ZS	-	AT4G30130			cytochrome P450, family 82, subfamily C, polypeptide 3
A08	16670314	20180361	3510048	ZS11.v0_TE_annot_462515	18559063	0.193	-14.5719	0.763648	5.03e-61	qOAC.A08.2	238	Oleic acid content (C18:1)	A08	20113009	20114494	BnaA08G0156700ZS	+	AT4G30074	LCR19	low-molecular-weight cysteine-rich 19	myb domain protein 55
A08	16670314	20180361	3510048	ZS11.v0_TE_annot_462515	18559063	0.193	-14.5719	0.763648	5.03e-61	qOAC.A08.2	238	Oleic acid content (C18:1)	A08	20115236	20115697	BnaA08G0156800ZS	-	AT4G30074	LCR19	low-molecular-weight cysteine-rich 19	myb domain protein 55
A08	16670314	20180361	3510048	ZS11.v0_TE_annot_462515	18559063	0.193	-14.5719	0.763648	5.03e-61	qOAC.A08.2	238	Oleic acid content (C18:1)	A08	20123291	20123563	BnaA08G0157000ZS	-	AT4G30010			MUTS-homologue 5
A08	16670314	20180361	3510048	ZS11.v0_TE_annot_462515	18559063	0.193	-14.5719	0.763648	5.03e-61	qOAC.A08.2	238	Oleic acid content (C18:1)	A08	20124917	20126492	BnaA08G0157100ZS	+	AT4G29960	EBS7	ethyl methanesulfonate-mutagenized brassinosteroid- insensitive 1 suppressor 7	NULL
A08	16670314	20180361	3510048	ZS11.v0_TE_annot_462515	18559063	0.193	-14.5719	0.763648	5.03e-61	qOAC.A08.2	238	Oleic acid content (C18:1)	A08	20127144	20131240	BnaA08G0157200ZS	+	AT4G29940	PRHA	pathogenesis related homeodomain protein A	pathogenesis related homeodomain protein A
A08	16670314	20180361	3510048	ZS11.v0_TE_annot_462515	18559063	0.193	-14.5719	0.763648	5.03e-61	qOAC.A08.2	238	Oleic acid content (C18:1)	A08	20148427	20151793	BnaA08G0157300ZS	+	AT4G29920	AtHSPR	Arabidopsis thaliana heat shock protein-related	Double Clp-N motif-containing P-loop nucleoside triphosphate hydrolases superfamily protein
A08	16670314	20180361	3510048	ZS11.v0_TE_annot_462515	18559063	0.193	-14.5719	0.763648	5.03e-61	qOAC.A08.2	238	Oleic acid content (C18:1)	A08	20161888	20162079	BnaA08G0157400ZS	-	AT2G13680	ATGSL02	ARABIDOPSIS THALIANA GLUCAN SYNTHASE-LIKE 2	O-acetylserine (thiol) lyase isoform C
A08	16670314	20180361	3510048	ZS11.v0_TE_annot_462515	18559063	0.193	-14.5719	0.763648	5.03e-61	qOAC.A08.2	238	Oleic acid content (C18:1)	A08	20178728	20180103	BnaA08G0157500ZS	-	AT5G63820			Galactose oxidase/kelch repeat superfamily protein
A08	16670314	20180361	3510048	ZS11.v0_TE_annot_462515	18559063	0.193	-14.5719	0.763648	5.03e-61	qOAC.A08.2	238	Oleic acid content (C18:1)	A08	16857897	16860267	BnaA08G0110300ZS	+	AT4G18530	SGC	STICKY GENERATIVE CELL	Protein of unknown function (DUF707)
A08	16670314	20180361	3510048	ZS11.v0_TE_annot_462515	18559063	0.193	-14.5719	0.763648	5.03e-61	qOAC.A08.2	238	Oleic acid content (C18:1)	A08	16957212	16959888	BnaA08G0111500ZS	+	AT4G18710	ATSK21	SHAGGY-LIKE KINASE 21	Protein kinase superfamily protein
A08	16670314	20180361	3510048	ZS11.v0_TE_annot_462515	18559063	0.193	-14.5719	0.763648	5.03e-61	qOAC.A08.2	238	Oleic acid content (C18:1)	A08	16972421	16973941	BnaA08G0111700ZS	+	AT4G18770	AtMYB98	myb domain protein 98	myb domain protein 98
A08	16670314	20180361	3510048	ZS11.v0_TE_annot_462515	18559063	0.193	-14.5719	0.763648	5.03e-61	qOAC.A08.2	238	Oleic acid content (C18:1)	A08	17022470	17024245	BnaA08G0112600ZS	-	AT4G19006			Protein of unknown function (DUF3287)
A08	16670314	20180361	3510048	ZS11.v0_TE_annot_462515	18559063	0.193	-14.5719	0.763648	5.03e-61	qOAC.A08.2	238	Oleic acid content (C18:1)	A08	17104547	17106752	BnaA08G0113700ZS	-	AT4G19185	UMAMIT2	Usually multiple acids move in and out Transporters 2	nitrate excretion transporter1
A08	16670314	20180361	3510048	ZS11.v0_TE_annot_462515	18559063	0.193	-14.5719	0.763648	5.03e-61	qOAC.A08.2	238	Oleic acid content (C18:1)	A08	17147937	17157840	BnaA08G0114500ZS	-	AT4G19410	AtPAE7	Pectin Acetyesterase 7	NULL
A08	16670314	20180361	3510048	ZS11.v0_TE_annot_462515	18559063	0.193	-14.5719	0.763648	5.03e-61	qOAC.A08.2	238	Oleic acid content (C18:1)	A08	17202354	17205995	BnaA08G0114700ZS	+	AT5G45275			aspartate kinase-homoserine dehydrogenase ii
A08	16670314	20180361	3510048	ZS11.v0_TE_annot_462515	18559063	0.193	-14.5719	0.763648	5.03e-61	qOAC.A08.2	238	Oleic acid content (C18:1)	A08	17250152	17253606	BnaA08G0115500ZS	+	AT4G19600	CYCT1;4	NULL	Cyclin family protein
A08	16670314	20180361	3510048	ZS11.v0_TE_annot_462515	18559063	0.193	-14.5719	0.763648	5.03e-61	qOAC.A08.2	238	Oleic acid content (C18:1)	A08	17333193	17335471	BnaA08G0116900ZS	-	AT4G20040			Pectin lyase-like superfamily protein
A08	16670314	20180361	3510048	ZS11.v0_TE_annot_462515	18559063	0.193	-14.5719	0.763648	5.03e-61	qOAC.A08.2	238	Oleic acid content (C18:1)	A08	17383314	17383865	BnaA08G0117500ZS	-
A08	16670314	20180361	3510048	ZS11.v0_TE_annot_462515	18559063	0.193	-14.5719	0.763648	5.03e-61	qOAC.A08.2	238	Oleic acid content (C18:1)	A08	17481415	17481816	BnaA08G0118700ZS	+	AT4G20420			Tapetum specific protein TAP35/TAP44
A08	16670314	20180361	3510048	ZS11.v0_TE_annot_462515	18559063	0.193	-14.5719	0.763648	5.03e-61	qOAC.A08.2	238	Oleic acid content (C18:1)	A08	17527455	17531638	BnaA08G0119600ZS	+	AT4G12770	AUXILIN-LIKE2	AUXILIN-LIKE2	Chaperone DnaJ-domain superfamily protein
A08	16670314	20180361	3510048	ZS11.v0_TE_annot_462515	18559063	0.193	-14.5719	0.763648	5.03e-61	qOAC.A08.2	238	Oleic acid content (C18:1)	A08	17545792	17551769	BnaA08G0119800ZS	+	AT4G21710	EMB1989	EMBRYO DEFECTIVE 1989	DNA-directed RNA polymerase family protein
A08	16670314	20180361	3510048	ZS11.v0_TE_annot_462515	18559063	0.193	-14.5719	0.763648	5.03e-61	qOAC.A08.2	238	Oleic acid content (C18:1)	A08	17596127	17604160	BnaA08G0120600ZS	-	AT4G21600	ENDO5	endonuclease 5	WD-40 repeat family protein / small nuclear ribonucleoprotein Prp4p-related
A08	16670314	20180361	3510048	ZS11.v0_TE_annot_462515	18559063	0.193	-14.5719	0.763648	5.03e-61	qOAC.A08.2	238	Oleic acid content (C18:1)	A08	17611381	17613914	BnaA08G0120900ZS	-	AT4G21534	SPHK2	sphingosine kinase 2	Cysteine proteinases superfamily protein
A08	16670314	20180361	3510048	ZS11.v0_TE_annot_462515	18559063	0.193	-14.5719	0.763648	5.03e-61	qOAC.A08.2	238	Oleic acid content (C18:1)	A08	17645066	17646282	BnaA08G0121500ZS	+	AT4G21440	ATM4	A. THALIANA MYB 4	BR-signaling kinase 1
A08	16670314	20180361	3510048	ZS11.v0_TE_annot_462515	18559063	0.193	-14.5719	0.763648	5.03e-61	qOAC.A08.2	238	Oleic acid content (C18:1)	A08	17659307	17662288	BnaA08G0121700ZS	+	AT4G21215			basic helix-loop-helix (bHLH) DNA-binding superfamily protein
A08	16670314	20180361	3510048	ZS11.v0_TE_annot_462515	18559063	0.193	-14.5719	0.763648	5.03e-61	qOAC.A08.2	238	Oleic acid content (C18:1)	A08	17662312	17680238	BnaA08G0121800ZS	-	AT4G21200	ATGA2OX8	ARABIDOPSIS THALIANA GIBBERELLIN 2-OXIDASE 8	gibberellin 2-oxidase 8
A08	16670314	20180361	3510048	ZS11.v0_TE_annot_462515	18559063	0.193	-14.5719	0.763648	5.03e-61	qOAC.A08.2	238	Oleic acid content (C18:1)	A08	17703119	17717509	BnaA08G0121900ZS	-	AT4G21150	HAP6	HAPLESS 6	ribophorin II (RPN2) family protein
A08	16670314	20180361	3510048	ZS11.v0_TE_annot_462515	18559063	0.193	-14.5719	0.763648	5.03e-61	qOAC.A08.2	238	Oleic acid content (C18:1)	A08	17741022	17745379	BnaA08G0122500ZS	-	AT4G21070	ATBRCA1	ARABIDOPSIS THALIANA BREAST CANCER SUSCEPTIBILITY1	NULL
A08	16670314	20180361	3510048	ZS11.v0_TE_annot_462515	18559063	0.193	-14.5719	0.763648	5.03e-61	qOAC.A08.2	238	Oleic acid content (C18:1)	A08	17802490	17813539	BnaA08G0123800ZS	-	AT4G21710	EMB1989	EMBRYO DEFECTIVE 1989	DNA-directed RNA polymerase family protein
A08	16670314	20180361	3510048	ZS11.v0_TE_annot_462515	18559063	0.193	-14.5719	0.763648	5.03e-61	qOAC.A08.2	238	Oleic acid content (C18:1)	A08	17939525	17941695	BnaA08G0125400ZS	-	AT4G22140	EBS	EARLY BOLTING IN SHORT DAYS	PHD finger family protein / bromo-adjacent homology (BAH) domain-containing protein
A08	16670314	20180361	3510048	ZS11.v0_TE_annot_462515	18559063	0.193	-14.5719	0.763648	5.03e-61	qOAC.A08.2	238	Oleic acid content (C18:1)	A08	17972730	17974056	BnaA08G0126000ZS	-	AT1G53360			F-box associated ubiquitination effector family protein
A08	16670314	20180361	3510048	ZS11.v0_TE_annot_462515	18559063	0.193	-14.5719	0.763648	5.03e-61	qOAC.A08.2	238	Oleic acid content (C18:1)	A08	18153210	18153543	BnaA08G0128100ZS	+	AT2G12475			GATA type zinc finger transcription factor family protein
A08	16670314	20180361	3510048	ZS11.v0_TE_annot_462515	18559063	0.193	-14.5719	0.763648	5.03e-61	qOAC.A08.2	238	Oleic acid content (C18:1)	A08	18169271	18172366	BnaA08G0128600ZS	+	AT4G11470	CRK31	cysteine-rich RLK (RECEPTOR-like protein kinase) 31	cysteine-rich RLK (RECEPTOR-like protein kinase) 31
A08	16670314	20180361	3510048	ZS11.v0_TE_annot_462515	18559063	0.193	-14.5719	0.763648	5.03e-61	qOAC.A08.2	238	Oleic acid content (C18:1)	A08	18249700	18256545	BnaA08G0129200ZS	-	AT4G23260	CRK18	cysteine-rich RLK (RECEPTOR-like protein kinase) 18	cysteine-rich RLK (RECEPTOR-like protein kinase) 18
A08	16670314	20180361	3510048	ZS11.v0_TE_annot_462515	18559063	0.193	-14.5719	0.763648	5.03e-61	qOAC.A08.2	238	Oleic acid content (C18:1)	A08	18382659	18383432	BnaA08G0130600ZS	-	AT2G17070			NULL
A08	16670314	20180361	3510048	ZS11.v0_TE_annot_462515	18559063	0.193	-14.5719	0.763648	5.03e-61	qOAC.A08.2	238	Oleic acid content (C18:1)	A08	18560804	18563475	BnaA08G0133500ZS	+	AT4G34710	ADC2	arginine decarboxylase 2	Rhodanese/Cell cycle control phosphatase superfamily protein
A08	16670314	20180361	3510048	ZS11.v0_TE_annot_462515	18559063	0.193	-14.5719	0.763648	5.03e-61	qOAC.A08.2	238	Oleic acid content (C18:1)	A08	18578507	18580775	BnaA08G0134000ZS	+	AT4G34660	SH3P2	SH3 domain-containing protein 2	UDP-Glycosyltransferase superfamily protein
A08	16670314	20180361	3510048	ZS11.v0_TE_annot_462515	18559063	0.193	-14.5719	0.763648	5.03e-61	qOAC.A08.2	238	Oleic acid content (C18:1)	A08	18628426	18630829	BnaA08G0134900ZS	+	AT4G34490	ATCAP1	cyclase associated protein 1	trehalose-6-phosphatase synthase S4
A08	16670314	20180361	3510048	ZS11.v0_TE_annot_462515	18559063	0.193	-14.5719	0.763648	5.03e-61	qOAC.A08.2	238	Oleic acid content (C18:1)	A08	18677532	18679001	BnaA08G0135600ZS	-	AT4G34380			Transducin/WD40 repeat-like superfamily protein
A08	16670314	20180361	3510048	ZS11.v0_TE_annot_462515	18559063	0.193	-14.5719	0.763648	5.03e-61	qOAC.A08.2	238	Oleic acid content (C18:1)	A08	18693514	18696005	BnaA08G0136100ZS	-	AT4G34320			Protein of unknown function (DUF677)
A08	16670314	20180361	3510048	ZS11.v0_TE_annot_462515	18559063	0.193	-14.5719	0.763648	5.03e-61	qOAC.A08.2	238	Oleic acid content (C18:1)	A08	18758292	18759743	BnaA08G0137400ZS	+	AT4G34135	UGT73B2	UDP-glucosyltransferase 73B2	Pentatricopeptide repeat (PPR) superfamily protein
A08	16670314	20180361	3510048	ZS11.v0_TE_annot_462515	18559063	0.193	-14.5719	0.763648	5.03e-61	qOAC.A08.2	238	Oleic acid content (C18:1)	A08	18825070	18826729	BnaA08G0138500ZS	+
A08	16670314	20180361	3510048	ZS11.v0_TE_annot_462515	18559063	0.193	-14.5719	0.763648	5.03e-61	qOAC.A08.2	238	Oleic acid content (C18:1)	A08	18904255	18908507	BnaA08G0139500ZS	+	AT4G33840			Glycosyl hydrolase family 10 protein
A08	16670314	20180361	3510048	ZS11.v0_TE_annot_462515	18559063	0.193	-14.5719	0.763648	5.03e-61	qOAC.A08.2	238	Oleic acid content (C18:1)	A08	18917081	18926710	BnaA08G0139700ZS	+	AT4G33840			Glycosyl hydrolase family 10 protein
A08	16670314	20180361	3510048	ZS11.v0_TE_annot_462515	18559063	0.193	-14.5719	0.763648	5.03e-61	qOAC.A08.2	238	Oleic acid content (C18:1)	A08	18968087	18973722	BnaA08G0140300ZS	-	AT4G33650	ADL2	ARABIDOPSIS DYNAMIN-LIKE 2	dynamin-related protein 3A
A08	16670314	20180361	3510048	ZS11.v0_TE_annot_462515	18559063	0.193	-14.5719	0.763648	5.03e-61	qOAC.A08.2	238	Oleic acid content (C18:1)	A08	19037460	19040111	BnaA08G0141800ZS	+	AT4G33400	DEM1	DEFECTIVE EMBRYO AND MERISTEMS 1	Vacuolar import/degradation, Vid27-related protein
A08	16670314	20180361	3510048	ZS11.v0_TE_annot_462515	18559063	0.193	-14.5719	0.763648	5.03e-61	qOAC.A08.2	238	Oleic acid content (C18:1)	A08	19068453	19071577	BnaA08G0142200ZS	+	AT4G33300	ADR1-L1	ADR1-like 1	ADR1-like 1
A08	16670314	20180361	3510048	ZS11.v0_TE_annot_462515	18559063	0.193	-14.5719	0.763648	5.03e-61	qOAC.A08.2	238	Oleic acid content (C18:1)	A08	19085906	19091262	BnaA08G0142600ZS	-	AT4G33220	ATPME44	A. THALIANA PECTIN METHYLESTERASE 44	pectin methylesterase 44
A08	16670314	20180361	3510048	ZS11.v0_TE_annot_462515	18559063	0.193	-14.5719	0.763648	5.03e-61	qOAC.A08.2	238	Oleic acid content (C18:1)	A08	19151875	19153368	BnaA08G0143400ZS	-	AT4G33000	ATCBL10	NULL	calcineurin B-like protein 10
A08	16670314	20180361	3510048	ZS11.v0_TE_annot_462515	18559063	0.193	-14.5719	0.763648	5.03e-61	qOAC.A08.2	238	Oleic acid content (C18:1)	A08	19250023	19254253	BnaA08G0144300ZS	-	AT4G32760	TOL9	TOM1-LIKE 9	ENTH/VHS/GAT family protein
A08	16670314	20180361	3510048	ZS11.v0_TE_annot_462515	18559063	0.193	-14.5719	0.763648	5.03e-61	qOAC.A08.2	238	Oleic acid content (C18:1)	A08	19295869	19306644	BnaA08G0144900ZS	-	AT4G32700	POLQ	polymerase theta	sucrose-phosphatase-related
A08	16670314	20180361	3510048	ZS11.v0_TE_annot_462515	18559063	0.193	-14.5719	0.763648	5.03e-61	qOAC.A08.2	238	Oleic acid content (C18:1)	A08	19332084	19333597	BnaA08G0145700ZS	-	AT4G32600			RING/U-box superfamily protein
A08	16670314	20180361	3510048	ZS11.v0_TE_annot_462515	18559063	0.193	-14.5719	0.763648	5.03e-61	qOAC.A08.2	238	Oleic acid content (C18:1)	A08	19381396	19384840	BnaA08G0146400ZS	-	AT2G25590			Plant Tudor-like protein
A08	16670314	20180361	3510048	ZS11.v0_TE_annot_462515	18559063	0.193	-14.5719	0.763648	5.03e-61	qOAC.A08.2	238	Oleic acid content (C18:1)	A08	19430550	19433090	BnaA08G0146900ZS	+	AT4G32272	UGNT1	UDP-GlcNAc transporter 1	Dof-type zinc finger DNA-binding family protein
A08	16670314	20180361	3510048	ZS11.v0_TE_annot_462515	18559063	0.193	-14.5719	0.763648	5.03e-61	qOAC.A08.2	238	Oleic acid content (C18:1)	A08	19577050	19578891	BnaA08G0148400ZS	-	AT4G31800	ATWRKY18	ARABIDOPSIS THALIANA WRKY DNA-BINDING PROTEIN 18	NULL
A08	16670314	20180361	3510048	ZS11.v0_TE_annot_462515	18559063	0.193	-14.5719	0.763648	5.03e-61	qOAC.A08.2	238	Oleic acid content (C18:1)	A08	19611316	19613040	BnaA08G0148800ZS	+	AT4G31720	STG1	SALT TOLERANCE DURING GERMINATION 1	TBP-associated factor II 15
A08	16670314	20180361	3510048	ZS11.v0_TE_annot_462515	18559063	0.193	-14.5719	0.763648	5.03e-61	qOAC.A08.2	238	Oleic acid content (C18:1)	A08	19627361	19628729	BnaA08G0149000ZS	+	AT4G31700	AtRPS6	NULL	ribosomal protein S6
A08	16670314	20180361	3510048	ZS11.v0_TE_annot_462515	18559063	0.193	-14.5719	0.763648	5.03e-61	qOAC.A08.2	238	Oleic acid content (C18:1)	A08	19674610	19679209	BnaA08G0149600ZS	-	AT4G31480	beta1-COP	beta1 Coat Protein	Coatomer, beta subunit
A08	16670314	20180361	3510048	ZS11.v0_TE_annot_462515	18559063	0.193	-14.5719	0.763648	5.03e-61	qOAC.A08.2	238	Oleic acid content (C18:1)	A08	19692227	19693862	BnaA08G0150200ZS	-	AT4G31400	AtCTF7	NULL	cytochrome P450, family 82, subfamily C, polypeptide 2
A08	16670314	20180361	3510048	ZS11.v0_TE_annot_462515	18559063	0.193	-14.5719	0.763648	5.03e-61	qOAC.A08.2	238	Oleic acid content (C18:1)	A08	19706497	19711419	BnaA08G0150500ZS	-	AT5G14580			Pentatricopeptide repeat (PPR) superfamily protein
A08	16670314	20180361	3510048	ZS11.v0_TE_annot_462515	18559063	0.193	-14.5719	0.763648	5.03e-61	qOAC.A08.2	238	Oleic acid content (C18:1)	A08	19725490	19726615	BnaA08G0151000ZS	+	AT4G31270	HDP2	Harbinger transposon-derived protein 2	sequence-specific DNA binding transcription factors
A08	16670314	20180361	3510048	ZS11.v0_TE_annot_462515	18559063	0.193	-14.5719	0.763648	5.03e-61	qOAC.A08.2	238	Oleic acid content (C18:1)	A08	19742027	19742844	BnaA08G0151500ZS	-
A08	16670314	20180361	3510048	ZS11.v0_TE_annot_462515	18559063	0.193	-14.5719	0.763648	5.03e-61	qOAC.A08.2	238	Oleic acid content (C18:1)	A08	19804818	19809279	BnaA08G0151900ZS	+	AT4G31120	AtPMRT5	NULL	SHK1 binding protein 1
A08	16670314	20180361	3510048	ZS11.v0_TE_annot_462515	18559063	0.193	-14.5719	0.763648	5.03e-61	qOAC.A08.2	238	Oleic acid content (C18:1)	A08	19869680	19885179	BnaA08G0153300ZS	+	AT4G30950	FAD6	fatty acid desaturase 6	fatty acid desaturase 6
A08	16670314	20180361	3510048	ZS11.v0_TE_annot_462515	18559063	0.193	-14.5719	0.763648	5.03e-61	qOAC.A08.2	238	Oleic acid content (C18:1)	A08	19888268	19891379	BnaA08G0153500ZS	+	AT4G30890	UBP24	ubiquitin-specific protease 24	ubiquitin-specific protease 24
A08	16670314	20180361	3510048	ZS11.v0_TE_annot_462515	18559063	0.193	-14.5719	0.763648	5.03e-61	qOAC.A08.2	238	Oleic acid content (C18:1)	A08	20004408	20005566	BnaA08G0155500ZS	+	AT4G30280	ATXTH18	XYLOGLUCAN ENDOTRANSGLUCOSYLASE/HYDROLASE 18	xyloglucan endotransglucosylase/hydrolase 18
A08	16670314	20180361	3510048	ZS11.v0_TE_annot_462515	18559063	0.193	-14.5719	0.763648	5.03e-61	qOAC.A08.2	238	Oleic acid content (C18:1)	A08	20067609	20072983	BnaA08G0156100ZS	+	AT4G30190	AHA2	H(+)-ATPase 2	H(+)-ATPase 2
A08	16670314	20180361	3510048	ZS11.v0_TE_annot_462515	18559063	0.193	-14.5719	0.763648	5.03e-61	qOAC.A08.2	238	Oleic acid content (C18:1)	A08	20085361	20091547	BnaA08G0156300ZS	-	AT4G30160	ATVLN4	NULL	villin 4
A08	16670314	20180361	3510048	ZS11.v0_TE_annot_462515	18559063	0.193	-14.5719	0.763648	5.03e-61	qOAC.A08.2	238	Oleic acid content (C18:1)	A08	20102693	20104530	BnaA08G0156600ZS	+	AT4G30140	CDEF1	CUTICLE DESTRUCTING FACTOR 1	vacuolar protein sorting-associated protein 28 homolog 1
A08	16670314	20180361	3510048	ZS11.v0_TE_annot_462515	18559063	0.193	-14.5719	0.763648	5.03e-61	qOAC.A08.2	238	Oleic acid content (C18:1)	A08	20118424	20121479	BnaA08G0156900ZS	+	AT4G30060			Core-2/I-branching beta-1,6-N-acetylglucosaminyltransferase family protein
A08	16670314	20180361	3510048	ZS11.v0_TE_annot_462515	18559063	0.193	-14.5719	0.763648	5.03e-61	qOAC.A08.2	238	Oleic acid content (C18:1)	A08	17164794	17181431	BnaA08G0114600ZS	-	AT4G19420	PAE8	pectin acetylesterase 8	cytochrome P450, family 706, subfamily A, polypeptide 5
A08	16670314	20180361	3510048	ZS11.v0_TE_annot_462515	18559063	0.193	-14.5719	0.763648	5.03e-61	qOAC.A08.2	238	Oleic acid content (C18:1)	A08	17431003	17432788	BnaA08G0118300ZS	-	AT5G44560	VPS2.2	NULL	C2H2-like zinc finger protein
A08	16670314	20180361	3510048	ZS11.v0_TE_annot_462515	18559063	0.193	-14.5719	0.763648	5.03e-61	qOAC.A08.2	238	Oleic acid content (C18:1)	A08	17561979	17563984	BnaA08G0120000ZS	-	AT4G21690	ATGA3OX3	ARABIDOPSIS THALIANA GIBBERELLIN 3-OXIDASE 3	gibberellin 3-oxidase 3
A08	16670314	20180361	3510048	ZS11.v0_TE_annot_462515	18559063	0.193	-14.5719	0.763648	5.03e-61	qOAC.A08.2	238	Oleic acid content (C18:1)	A08	18217785	18219651	BnaA08G0129000ZS	-	AT4G22980			NULL
A08	16670314	20180361	3510048	ZS11.v0_TE_annot_462515	18559063	0.193	-14.5719	0.763648	5.03e-61	qOAC.A08.2	238	Oleic acid content (C18:1)	A08	19002711	19005596	BnaA08G0141100ZS	-	AT4G03430	EMB2770	EMBRYO DEFECTIVE 2770	pre-mRNA splicing factor-related
A08	16670314	20180361	3510048	ZS11.v0_TE_annot_462515	18559063	0.193	-14.5719	0.763648	5.03e-61	qOAC.A08.2	238	Oleic acid content (C18:1)	A08	20053730	20056954	BnaA08G0156000ZS	+	AT4G30200	VEL1	vernalization5/VIN3-like 1	vernalization5/VIN3-like
A08	16670314	20180361	3510048	ZS11.v0_TE_annot_462515	18559063	0.193	-14.5719	0.763648	5.03e-61	qOAC.A08.2	238	Oleic acid content (C18:1)	A08	18874179	18875956	BnaA08G0139200ZS	+	AT4G33910			2-oxoglutarate (2OG) and Fe(II)-dependent oxygenase superfamily protein
A08	16670314	20180361	3510048	ZS11.v0_TE_annot_462515	18559063	0.193	-14.5719	0.763648	5.03e-61	qOAC.A08.2	238	Oleic acid content (C18:1)	A08	16775624	16779743	BnaA08G0109200ZS	+	AT4G18290	KAT2	potassium channel in Arabidopsis thaliana 2	SNF1-related protein kinase 2.7
A09	4650331	4822399	172069	ZS11.v0_TE_annot_471361	4822399	0.201	-4.83006	0.837387	1.43e-08	qOAC.A09.1	13	Oleic acid content (C18:1)	A09	4670795	4671205	BnaA09G0078900ZS	-	AT1G51250			Plant self-incompatibility protein S1 family
A09	4650331	4822399	172069	ZS11.v0_TE_annot_471361	4822399	0.201	-4.83006	0.837387	1.43e-08	qOAC.A09.1	13	Oleic acid content (C18:1)	A09	4674159	4674566	BnaA09G0079000ZS	-
A09	4650331	4822399	172069	ZS11.v0_TE_annot_471361	4822399	0.201	-4.83006	0.837387	1.43e-08	qOAC.A09.1	13	Oleic acid content (C18:1)	A09	4693007	4693414	BnaA09G0079100ZS	-	AT1G51250			Plant self-incompatibility protein S1 family
A09	4650331	4822399	172069	ZS11.v0_TE_annot_471361	4822399	0.201	-4.83006	0.837387	1.43e-08	qOAC.A09.1	13	Oleic acid content (C18:1)	A09	4694322	4696105	BnaA09G0079200ZS	+	AT5G62560	PUB41	Plant U-box 41	LOB domain-containing protein 33
A09	4650331	4822399	172069	ZS11.v0_TE_annot_471361	4822399	0.201	-4.83006	0.837387	1.43e-08	qOAC.A09.1	13	Oleic acid content (C18:1)	A09	4699732	4700139	BnaA09G0079300ZS	-	AT5G39493	SPH15	S-protein homolog 15	NULL
A09	4650331	4822399	172069	ZS11.v0_TE_annot_471361	4822399	0.201	-4.83006	0.837387	1.43e-08	qOAC.A09.1	13	Oleic acid content (C18:1)	A09	4706944	4709464	BnaA09G0079400ZS	+	AT5G62580			ARM repeat superfamily protein
A09	4650331	4822399	172069	ZS11.v0_TE_annot_471361	4822399	0.201	-4.83006	0.837387	1.43e-08	qOAC.A09.1	13	Oleic acid content (C18:1)	A09	4723206	4726202	BnaA09G0079600ZS	-	AT2G25710	HCS1	holocarboxylase synthase 1	holocarboxylase synthase 1
A09	4650331	4822399	172069	ZS11.v0_TE_annot_471361	4822399	0.201	-4.83006	0.837387	1.43e-08	qOAC.A09.1	13	Oleic acid content (C18:1)	A09	4731312	4734035	BnaA09G0079640ZS	-	AT4G23160	CRK8	cysteine-rich RLK (RECEPTOR-like protein kinase) 8	cysteine-rich RLK (RECEPTOR-like protein kinase) 8
A09	4650331	4822399	172069	ZS11.v0_TE_annot_471361	4822399	0.201	-4.83006	0.837387	1.43e-08	qOAC.A09.1	13	Oleic acid content (C18:1)	A09	4743567	4745868	BnaA09G0079680ZS	-	AT5G62680	AtNPF2.11	NULL	lon protease 2
A09	4650331	4822399	172069	ZS11.v0_TE_annot_471361	4822399	0.201	-4.83006	0.837387	1.43e-08	qOAC.A09.1	13	Oleic acid content (C18:1)	A09	4758110	4761643	BnaA09G0079700ZS	+	AT5G62710			glutamate tRNA synthetase
A09	4650331	4822399	172069	ZS11.v0_TE_annot_471361	4822399	0.201	-4.83006	0.837387	1.43e-08	qOAC.A09.1	13	Oleic acid content (C18:1)	A09	4762987	4765522	BnaA09G0079800ZS	+	AT5G62720	AtNITR2;1	NULL	NAC domain containing protein 103
A09	4650331	4822399	172069	ZS11.v0_TE_annot_471361	4822399	0.201	-4.83006	0.837387	1.43e-08	qOAC.A09.1	13	Oleic acid content (C18:1)	A09	4766787	4767509	BnaA09G0079900ZS	+	AT5G62770			NULL
A09	4650331	4822399	172069	ZS11.v0_TE_annot_471361	4822399	0.201	-4.83006	0.837387	1.43e-08	qOAC.A09.1	13	Oleic acid content (C18:1)	A09	4769470	4772283	BnaA09G0080000ZS	-	AT5G62790	DXR	1-deoxy-D-xylulose 5-phosphate reductoisomerase	RING/U-box superfamily protein
A09	4650331	4822399	172069	ZS11.v0_TE_annot_471361	4822399	0.201	-4.83006	0.837387	1.43e-08	qOAC.A09.1	13	Oleic acid content (C18:1)	A09	4773909	4776738	BnaA09G0080100ZS	+	AT5G62810	AtPED2	NULL	O-acyltransferase (WSD1-like) family protein
A09	4650331	4822399	172069	ZS11.v0_TE_annot_471361	4822399	0.201	-4.83006	0.837387	1.43e-08	qOAC.A09.1	13	Oleic acid content (C18:1)	A09	4777516	4777752	BnaA09G0080200ZS	+
A09	4650331	4822399	172069	ZS11.v0_TE_annot_471361	4822399	0.201	-4.83006	0.837387	1.43e-08	qOAC.A09.1	13	Oleic acid content (C18:1)	A09	4785651	4798089	BnaA09G0080400ZS	-	AT3G48060			BAH domain ;TFIIS helical bundle-like domain
A09	4650331	4822399	172069	ZS11.v0_TE_annot_471361	4822399	0.201	-4.83006	0.837387	1.43e-08	qOAC.A09.1	13	Oleic acid content (C18:1)	A09	4804036	4807787	BnaA09G0080500ZS	+	AT5G62890			OCS-element binding factor 5
A09	4650331	4822399	172069	ZS11.v0_TE_annot_471361	4822399	0.201	-4.83006	0.837387	1.43e-08	qOAC.A09.1	13	Oleic acid content (C18:1)	A09	4808794	4809081	BnaA09G0080600ZS	+	AT5G62900			nuclear factor Y, subunit C13
A09	4650331	4822399	172069	ZS11.v0_TE_annot_471361	4822399	0.201	-4.83006	0.837387	1.43e-08	qOAC.A09.1	13	Oleic acid content (C18:1)	A09	4812131	4812466	BnaA09G0080700ZS	+
A09	4650331	4822399	172069	ZS11.v0_TE_annot_471361	4822399	0.201	-4.83006	0.837387	1.43e-08	qOAC.A09.1	13	Oleic acid content (C18:1)	A09	4814015	4815504	BnaA09G0080800ZS	-	AT5G62940	DOF5.6	DNA BINDING WITH ONE FINGER 5.6	Eukaryotic aspartyl protease family protein
A09	4650331	4822399	172069	ZS11.v0_TE_annot_471361	4822399	0.201	-4.83006	0.837387	1.43e-08	qOAC.A09.1	13	Oleic acid content (C18:1)	A09	4819048	4820846	BnaA09G0080900ZS	-	AT3G28956			NULL
A09	4650331	4822399	172069	ZS11.v0_TE_annot_471361	4822399	0.201	-4.83006	0.837387	1.43e-08	qOAC.A09.1	13	Oleic acid content (C18:1)	A09	4783649	4785460	BnaA09G0080300ZS	+	AT2G44690	ARAC9	Arabidopsis RAC-like 9	Arabidopsis RAC-like 9
A09	4650331	4822399	172069	ZS11.v0_TE_annot_471361	4822399	0.201	-4.83006	0.837387	1.43e-08	qOAC.A09.1	13	Oleic acid content (C18:1)	A09	4710402	4718716	BnaA09G0079500ZS	-	AT5G62600	MOS14	modifier of snc1-1, 14	sorting nexin 1
C02	62937350	63512072	574723	Zy821_TE_annot_385366	63401642	0.242	-3.64829	0.721351	6.02e-07	qOAC.C02.1	3	Oleic acid content (C18:1)	C02	62938473	62942072	BnaC02G0527000ZS	-	AT5G61550	PUB52	NULL	Homeotic gene regulator
C02	62937350	63512072	574723	Zy821_TE_annot_385366	63401642	0.242	-3.64829	0.721351	6.02e-07	qOAC.C02.1	3	Oleic acid content (C18:1)	C02	62948332	62950160	BnaC02G0527100ZS	-	AT5G61550	PUB52	NULL	Homeotic gene regulator
C02	62937350	63512072	574723	Zy821_TE_annot_385366	63401642	0.242	-3.64829	0.721351	6.02e-07	qOAC.C02.1	3	Oleic acid content (C18:1)	C02	62953580	62954281	BnaC02G0527200ZS	-	AT5G61470			NULL
C02	62937350	63512072	574723	Zy821_TE_annot_385366	63401642	0.242	-3.64829	0.721351	6.02e-07	qOAC.C02.1	3	Oleic acid content (C18:1)	C02	62956165	62959073	BnaC02G0527300ZS	-	AT5G51870	AGL71	AGAMOUS-like 71	Pectin lyase-like superfamily protein
C02	62937350	63512072	574723	Zy821_TE_annot_385366	63401642	0.242	-3.64829	0.721351	6.02e-07	qOAC.C02.1	3	Oleic acid content (C18:1)	C02	62965805	62967536	BnaC02G0527400ZS	+	AT5G61430	ANAC100	NAC domain containing protein 100	Transducin/WD40 repeat-like superfamily protein
C02	62937350	63512072	574723	Zy821_TE_annot_385366	63401642	0.242	-3.64829	0.721351	6.02e-07	qOAC.C02.1	3	Oleic acid content (C18:1)	C02	62973175	62974738	BnaC02G0527500ZS	+	AT5G61420	AtMYB28	NULL	purple acid phosphatase 29
C02	62937350	63512072	574723	Zy821_TE_annot_385366	63401642	0.242	-3.64829	0.721351	6.02e-07	qOAC.C02.1	3	Oleic acid content (C18:1)	C02	62978478	62979119	BnaC02G0527600ZS	+	AT5G61410	EMB2728	EMBRYO DEFECTIVE 2728	Carbohydrate-binding X8 domain superfamily protein
C02	62937350	63512072	574723	Zy821_TE_annot_385366	63401642	0.242	-3.64829	0.721351	6.02e-07	qOAC.C02.1	3	Oleic acid content (C18:1)	C02	62986427	62991677	BnaC02G0527700ZS	+	AT5G61780	AtTudor2	Arabidopsis thaliana TUDOR-SN protein 2	Putative methyltransferase family protein
C02	62937350	63512072	574723	Zy821_TE_annot_385366	63401642	0.242	-3.64829	0.721351	6.02e-07	qOAC.C02.1	3	Oleic acid content (C18:1)	C02	62992001	62995006	BnaC02G0527800ZS	-	AT5G61790	ATCNX1	NULL	peptide-N-glycanase 1
C02	62937350	63512072	574723	Zy821_TE_annot_385366	63401642	0.242	-3.64829	0.721351	6.02e-07	qOAC.C02.1	3	Oleic acid content (C18:1)	C02	63016195	63021764	BnaC02G0528000ZS	-	AT5G61940			homeobox protein 52
C02	62937350	63512072	574723	Zy821_TE_annot_385366	63401642	0.242	-3.64829	0.721351	6.02e-07	qOAC.C02.1	3	Oleic acid content (C18:1)	C02	63024722	63025783	BnaC02G0528100ZS	-	AT5G61890	ERF114	NULL	cysteine-rich RLK (RECEPTOR-like protein kinase) 29
C02	62937350	63512072	574723	Zy821_TE_annot_385366	63401642	0.242	-3.64829	0.721351	6.02e-07	qOAC.C02.1	3	Oleic acid content (C18:1)	C02	63034736	63042494	BnaC02G0528300ZS	-	AT5G61910			phytosylfokine-alpha receptor 2
C02	62937350	63512072	574723	Zy821_TE_annot_385366	63401642	0.242	-3.64829	0.721351	6.02e-07	qOAC.C02.1	3	Oleic acid content (C18:1)	C02	63043344	63043730	BnaC02G0528400ZS	+
C02	62937350	63512072	574723	Zy821_TE_annot_385366	63401642	0.242	-3.64829	0.721351	6.02e-07	qOAC.C02.1	3	Oleic acid content (C18:1)	C02	63049219	63051488	BnaC02G0528600ZS	+	AT2G27630			Ubiquitin carboxyl-terminal hydrolase-related protein
C02	62937350	63512072	574723	Zy821_TE_annot_385366	63401642	0.242	-3.64829	0.721351	6.02e-07	qOAC.C02.1	3	Oleic acid content (C18:1)	C02	63054755	63060195	BnaC02G0528700ZS	-	AT5G61960	AML1	MEI2-like protein 1	UDP-Glycosyltransferase superfamily protein
C02	62937350	63512072	574723	Zy821_TE_annot_385366	63401642	0.242	-3.64829	0.721351	6.02e-07	qOAC.C02.1	3	Oleic acid content (C18:1)	C02	63064509	63069195	BnaC02G0528800ZS	+	AT5G61970			2-oxoglutarate (2OG) and Fe(II)-dependent oxygenase superfamily protein
C02	62937350	63512072	574723	Zy821_TE_annot_385366	63401642	0.242	-3.64829	0.721351	6.02e-07	qOAC.C02.1	3	Oleic acid content (C18:1)	C02	63069465	63070896	BnaC02G0528900ZS	+	AT5G13300	AGD3	ARF-GAP DOMAIN3	Putative glycosyl hydrolase of unknown function (DUF1680)
C02	62937350	63512072	574723	Zy821_TE_annot_385366	63401642	0.242	-3.64829	0.721351	6.02e-07	qOAC.C02.1	3	Oleic acid content (C18:1)	C02	63071963	63074846	BnaC02G0529000ZS	+	AT5G61980	AGD1	ARF-GAP domain 1	ribosomal protein L11 methyltransferase-related
C02	62937350	63512072	574723	Zy821_TE_annot_385366	63401642	0.242	-3.64829	0.721351	6.02e-07	qOAC.C02.1	3	Oleic acid content (C18:1)	C02	63085926	63086690	BnaC02G0529100ZS	-	AT2G40300	ATFER4	ferritin 4	alpha/beta-Hydrolases superfamily protein
C02	62937350	63512072	574723	Zy821_TE_annot_385366	63401642	0.242	-3.64829	0.721351	6.02e-07	qOAC.C02.1	3	Oleic acid content (C18:1)	C02	63088345	63092894	BnaC02G0529200ZS	+	AT5G62000	ARF1-BP	ARF1-BINDING PROTEIN	Serine carboxypeptidase S28 family protein
C02	62937350	63512072	574723	Zy821_TE_annot_385366	63401642	0.242	-3.64829	0.721351	6.02e-07	qOAC.C02.1	3	Oleic acid content (C18:1)	C02	63107239	63108570	BnaC02G0529400ZS	+	AT5G62100	ATBAG2	BCL-2-associated athanogene 2	SNF7 family protein
C02	62937350	63512072	574723	Zy821_TE_annot_385366	63401642	0.242	-3.64829	0.721351	6.02e-07	qOAC.C02.1	3	Oleic acid content (C18:1)	C02	63128244	63131076	BnaC02G0529600ZS	-	AT5G62130	PGAP3A	Proteins phospholipase 3A	MD-2-related lipid recognition domain-containing protein
C02	62937350	63512072	574723	Zy821_TE_annot_385366	63401642	0.242	-3.64829	0.721351	6.02e-07	qOAC.C02.1	3	Oleic acid content (C18:1)	C02	63133699	63134808	BnaC02G0529700ZS	-	AT5G62140			MD-2-related lipid recognition domain-containing protein
C02	62937350	63512072	574723	Zy821_TE_annot_385366	63401642	0.242	-3.64829	0.721351	6.02e-07	qOAC.C02.1	3	Oleic acid content (C18:1)	C02	63146139	63147930	BnaC02G0529800ZS	+	AT5G62150			HXXXD-type acyl-transferase family protein
C02	62937350	63512072	574723	Zy821_TE_annot_385366	63401642	0.242	-3.64829	0.721351	6.02e-07	qOAC.C02.1	3	Oleic acid content (C18:1)	C02	63161617	63162007	BnaC02G0530000ZS	+
C02	62937350	63512072	574723	Zy821_TE_annot_385366	63401642	0.242	-3.64829	0.721351	6.02e-07	qOAC.C02.1	3	Oleic acid content (C18:1)	C02	63167521	63170297	BnaC02G0530100ZS	+	AT4G11880	AGL14	AGAMOUS-like 14	AGAMOUS-like 14
C02	62937350	63512072	574723	Zy821_TE_annot_385366	63401642	0.242	-3.64829	0.721351	6.02e-07	qOAC.C02.1	3	Oleic acid content (C18:1)	C02	63170753	63171010	BnaC02G0530200ZS	-	AT5G62180	AtCXE20	carboxyesterase 20	profilin 3
C02	62937350	63512072	574723	Zy821_TE_annot_385366	63401642	0.242	-3.64829	0.721351	6.02e-07	qOAC.C02.1	3	Oleic acid content (C18:1)	C02	63171822	63172433	BnaC02G0530300ZS	-	AT4G04955	ALN	allantoinase	alpha/beta-Hydrolases superfamily protein
C02	62937350	63512072	574723	Zy821_TE_annot_385366	63401642	0.242	-3.64829	0.721351	6.02e-07	qOAC.C02.1	3	Oleic acid content (C18:1)	C02	63173742	63174916	BnaC02G0530400ZS	+	AT3G59820	AtLETM1	NULL	LETM1-like protein
C02	62937350	63512072	574723	Zy821_TE_annot_385366	63401642	0.242	-3.64829	0.721351	6.02e-07	qOAC.C02.1	3	Oleic acid content (C18:1)	C02	63175722	63176266	BnaC02G0530500ZS	-	AT5G62180	AtCXE20	carboxyesterase 20	profilin 3
C02	62937350	63512072	574723	Zy821_TE_annot_385366	63401642	0.242	-3.64829	0.721351	6.02e-07	qOAC.C02.1	3	Oleic acid content (C18:1)	C02	63179154	63180122	BnaC02G0530600ZS	-	AT5G62180	AtCXE20	carboxyesterase 20	profilin 3
C02	62937350	63512072	574723	Zy821_TE_annot_385366	63401642	0.242	-3.64829	0.721351	6.02e-07	qOAC.C02.1	3	Oleic acid content (C18:1)	C02	63181187	63182142	BnaC02G0530700ZS	-	AT5G62180	AtCXE20	carboxyesterase 20	profilin 3
C02	62937350	63512072	574723	Zy821_TE_annot_385366	63401642	0.242	-3.64829	0.721351	6.02e-07	qOAC.C02.1	3	Oleic acid content (C18:1)	C02	63182680	63183097	BnaC02G0530800ZS	-	AT4G15110	CYP97B3	cytochrome P450, family 97, subfamily B, polypeptide 3	cytochrome P450, family 97, subfamily B, polypeptide 3
C02	62937350	63512072	574723	Zy821_TE_annot_385366	63401642	0.242	-3.64829	0.721351	6.02e-07	qOAC.C02.1	3	Oleic acid content (C18:1)	C02	63242954	63243781	BnaC02G0530900ZS	-	AT5G62180	AtCXE20	carboxyesterase 20	profilin 3
C02	62937350	63512072	574723	Zy821_TE_annot_385366	63401642	0.242	-3.64829	0.721351	6.02e-07	qOAC.C02.1	3	Oleic acid content (C18:1)	C02	63245405	63249484	BnaC02G0531000ZS	-	AT5G62190	AtRH7	NULL	Leucine-rich repeat (LRR) family protein
C02	62937350	63512072	574723	Zy821_TE_annot_385366	63401642	0.242	-3.64829	0.721351	6.02e-07	qOAC.C02.1	3	Oleic acid content (C18:1)	C02	63250439	63252256	BnaC02G0531100ZS	-	AT5G62200	ATS3B	Embryo-specific protein 3B	MAP kinase kinase 6
C02	62937350	63512072	574723	Zy821_TE_annot_385366	63401642	0.242	-3.64829	0.721351	6.02e-07	qOAC.C02.1	3	Oleic acid content (C18:1)	C02	63255598	63256754	BnaC02G0531200ZS	-	AT5G62210			O-Glycosyl hydrolases family 17 protein
C02	62937350	63512072	574723	Zy821_TE_annot_385366	63401642	0.242	-3.64829	0.721351	6.02e-07	qOAC.C02.1	3	Oleic acid content (C18:1)	C02	63268740	63270732	BnaC02G0531300ZS	+	AT5G62260	AHL6	AT-hook motif nuclear localized protein 6	Protein of unknown function (DUF620)
C02	62937350	63512072	574723	Zy821_TE_annot_385366	63401642	0.242	-3.64829	0.721351	6.02e-07	qOAC.C02.1	3	Oleic acid content (C18:1)	C02	63271608	63273274	BnaC02G0531400ZS	+	AT5G62270	GCD1	GAMETE CELL DEFECTIVE 1	nuclear pore complex protein-related
C02	62937350	63512072	574723	Zy821_TE_annot_385366	63401642	0.242	-3.64829	0.721351	6.02e-07	qOAC.C02.1	3	Oleic acid content (C18:1)	C02	63278775	63279706	BnaC02G0531500ZS	+	AT5G62280			Transducin/WD40 repeat-like superfamily protein
C02	62937350	63512072	574723	Zy821_TE_annot_385366	63401642	0.242	-3.64829	0.721351	6.02e-07	qOAC.C02.1	3	Oleic acid content (C18:1)	C02	63281252	63282956	BnaC02G0531600ZS	+	AT5G62290	PICLN	NULL	Disease resistance protein (CC-NBS-LRR class) family
C02	62937350	63512072	574723	Zy821_TE_annot_385366	63401642	0.242	-3.64829	0.721351	6.02e-07	qOAC.C02.1	3	Oleic acid content (C18:1)	C02	63298619	63299416	BnaC02G0531800ZS	+	AT3G47380	AtPMEI11	NULL	Plant invertase/pectin methylesterase inhibitor superfamily protein
C02	62937350	63512072	574723	Zy821_TE_annot_385366	63401642	0.242	-3.64829	0.721351	6.02e-07	qOAC.C02.1	3	Oleic acid content (C18:1)	C02	63321143	63321508	BnaC02G0532000ZS	+	AT3G45030	uS10z	Ribosomal Protein uS10z	Ribosomal protein S10p/S20e family protein
C02	62937350	63512072	574723	Zy821_TE_annot_385366	63401642	0.242	-3.64829	0.721351	6.02e-07	qOAC.C02.1	3	Oleic acid content (C18:1)	C02	63325581	63327250	BnaC02G0532100ZS	+	AT5G62420			P-loop containing nucleoside triphosphate hydrolases superfamily protein
C02	62937350	63512072	574723	Zy821_TE_annot_385366	63401642	0.242	-3.64829	0.721351	6.02e-07	qOAC.C02.1	3	Oleic acid content (C18:1)	C02	63331794	63333463	BnaC02G0532200ZS	+	AT5G62420			P-loop containing nucleoside triphosphate hydrolases superfamily protein
C02	62937350	63512072	574723	Zy821_TE_annot_385366	63401642	0.242	-3.64829	0.721351	6.02e-07	qOAC.C02.1	3	Oleic acid content (C18:1)	C02	63338487	63340014	BnaC02G0532300ZS	-	AT5G62430	CDF1	cycling DOF factor 1	auxin response factor 8
C02	62937350	63512072	574723	Zy821_TE_annot_385366	63401642	0.242	-3.64829	0.721351	6.02e-07	qOAC.C02.1	3	Oleic acid content (C18:1)	C02	63343060	63344324	BnaC02G0532400ZS	-	AT5G62440	DOM1	0	cytochrome P450, family 705, subfamily A, polypeptide 12
C02	62937350	63512072	574723	Zy821_TE_annot_385366	63401642	0.242	-3.64829	0.721351	6.02e-07	qOAC.C02.1	3	Oleic acid content (C18:1)	C02	63345557	63347194	BnaC02G0532500ZS	+	AT5G62460	RZFP	NULL	Aldolase-type TIM barrel family protein
C02	62937350	63512072	574723	Zy821_TE_annot_385366	63401642	0.242	-3.64829	0.721351	6.02e-07	qOAC.C02.1	3	Oleic acid content (C18:1)	C02	63367892	63370125	BnaC02G0532600ZS	+	AT4G28360	uL22my	Ribosomal Protein uL22my	Ribosomal protein L22p/L17e family protein
C02	62937350	63512072	574723	Zy821_TE_annot_385366	63401642	0.242	-3.64829	0.721351	6.02e-07	qOAC.C02.1	3	Oleic acid content (C18:1)	C02	63371016	63372235	BnaC02G0532700ZS	+	AT5G62490	ATHVA22B	ARABIDOPSIS THALIANA HVA22 HOMOLOGUE B	DnaJ domain ;Myb-like DNA-binding domain
C02	62937350	63512072	574723	Zy821_TE_annot_385366	63401642	0.242	-3.64829	0.721351	6.02e-07	qOAC.C02.1	3	Oleic acid content (C18:1)	C02	63379236	63379646	BnaC02G0532900ZS	-	AT1G51240			Plant self-incompatibility protein S1 family
C02	62937350	63512072	574723	Zy821_TE_annot_385366	63401642	0.242	-3.64829	0.721351	6.02e-07	qOAC.C02.1	3	Oleic acid content (C18:1)	C02	63380643	63382108	BnaC02G0533000ZS	+	AT5G62520	SRO5	similar to RCD one 5	B-cell receptor-associated 31-like
C02	62937350	63512072	574723	Zy821_TE_annot_385366	63401642	0.242	-3.64829	0.721351	6.02e-07	qOAC.C02.1	3	Oleic acid content (C18:1)	C02	63383837	63384490	BnaC02G0533100ZS	-	AT5G62530	ALDH12A1	aldehyde dehydrogenase 12A1	cytochrome P450, family 71, subfamily A, polypeptide 16
C02	62937350	63512072	574723	Zy821_TE_annot_385366	63401642	0.242	-3.64829	0.721351	6.02e-07	qOAC.C02.1	3	Oleic acid content (C18:1)	C02	63384937	63387797	BnaC02G0533200ZS	-	AT5G62530	ALDH12A1	aldehyde dehydrogenase 12A1	cytochrome P450, family 71, subfamily A, polypeptide 16
C02	62937350	63512072	574723	Zy821_TE_annot_385366	63401642	0.242	-3.64829	0.721351	6.02e-07	qOAC.C02.1	3	Oleic acid content (C18:1)	C02	63388686	63389618	BnaC02G0533300ZS	+	AT1G14400	ATUBC1	NULL	ubiquitin carrier protein 1
C02	62937350	63512072	574723	Zy821_TE_annot_385366	63401642	0.242	-3.64829	0.721351	6.02e-07	qOAC.C02.1	3	Oleic acid content (C18:1)	C02	63392513	63392845	BnaC02G0533400ZS	+
C02	62937350	63512072	574723	Zy821_TE_annot_385366	63401642	0.242	-3.64829	0.721351	6.02e-07	qOAC.C02.1	3	Oleic acid content (C18:1)	C02	63396678	63398567	BnaC02G0533500ZS	+	AT5G62560	PUB41	Plant U-box 41	LOB domain-containing protein 33
C02	62937350	63512072	574723	Zy821_TE_annot_385366	63401642	0.242	-3.64829	0.721351	6.02e-07	qOAC.C02.1	3	Oleic acid content (C18:1)	C02	63406704	63407048	BnaC02G0533600ZS	-
C02	62937350	63512072	574723	Zy821_TE_annot_385366	63401642	0.242	-3.64829	0.721351	6.02e-07	qOAC.C02.1	3	Oleic acid content (C18:1)	C02	63426626	63434860	BnaC02G0533750ZS	-	AT5G62680	AtNPF2.11	NULL	lon protease 2
C02	62937350	63512072	574723	Zy821_TE_annot_385366	63401642	0.242	-3.64829	0.721351	6.02e-07	qOAC.C02.1	3	Oleic acid content (C18:1)	C02	63457015	63458370	BnaC02G0533800ZS	+	AT5G62740	ATHIR1	NULL	chaperone protein dnaJ-related
C02	62937350	63512072	574723	Zy821_TE_annot_385366	63401642	0.242	-3.64829	0.721351	6.02e-07	qOAC.C02.1	3	Oleic acid content (C18:1)	C02	63459844	63460053	BnaC02G0533900ZS	-	AT5G62750			WRKY DNA-binding protein 49
C02	62937350	63512072	574723	Zy821_TE_annot_385366	63401642	0.242	-3.64829	0.721351	6.02e-07	qOAC.C02.1	3	Oleic acid content (C18:1)	C02	63467971	63470142	BnaC02G0534000ZS	-	AT5G62820	CASPL4A2	CASP-like protein 4A2	squamosa promoter binding protein-like 2
C02	62937350	63512072	574723	Zy821_TE_annot_385366	63401642	0.242	-3.64829	0.721351	6.02e-07	qOAC.C02.1	3	Oleic acid content (C18:1)	C02	63488229	63491353	BnaC02G0534100ZS	+	AT5G62865			exoribonuclease 2
C02	62937350	63512072	574723	Zy821_TE_annot_385366	63401642	0.242	-3.64829	0.721351	6.02e-07	qOAC.C02.1	3	Oleic acid content (C18:1)	C02	63500684	63502522	BnaC02G0534200ZS	+	AT4G28950	ARAC7	Arabidopsis RAC-like 7	RHO-related protein from plants 9
C02	62937350	63512072	574723	Zy821_TE_annot_385366	63401642	0.242	-3.64829	0.721351	6.02e-07	qOAC.C02.1	3	Oleic acid content (C18:1)	C02	62996132	63003325	BnaC02G0527900ZS	-	AT5G61820			prefoldin 3
C02	62937350	63512072	574723	Zy821_TE_annot_385366	63401642	0.242	-3.64829	0.721351	6.02e-07	qOAC.C02.1	3	Oleic acid content (C18:1)	C02	63028849	63032546	BnaC02G0528200ZS	-	AT5G61900	BON	NULL	cysteine-rich RLK (RECEPTOR-like protein kinase) 28
C02	62937350	63512072	574723	Zy821_TE_annot_385366	63401642	0.242	-3.64829	0.721351	6.02e-07	qOAC.C02.1	3	Oleic acid content (C18:1)	C02	63093931	63105119	BnaC02G0529300ZS	-	AT5G62090	SLK2	SEUSS-like 2	Late embryogenesis abundant (LEA) hydroxyproline-rich glycoprotein family
C02	62937350	63512072	574723	Zy821_TE_annot_385366	63401642	0.242	-3.64829	0.721351	6.02e-07	qOAC.C02.1	3	Oleic acid content (C18:1)	C02	63109511	63114556	BnaC02G0529500ZS	-	AT5G62110			C2H2 and C2HC zinc fingers superfamily protein
C02	62937350	63512072	574723	Zy821_TE_annot_385366	63401642	0.242	-3.64829	0.721351	6.02e-07	qOAC.C02.1	3	Oleic acid content (C18:1)	C02	63158967	63160436	BnaC02G0529900ZS	+	AT5G62160	AtZIP12	zinc transporter 12 precursor	Arabidopsis thaliana protein of unknown function (DUF821)
C02	62937350	63512072	574723	Zy821_TE_annot_385366	63401642	0.242	-3.64829	0.721351	6.02e-07	qOAC.C02.1	3	Oleic acid content (C18:1)	C02	63283935	63294180	BnaC02G0531700ZS	+	AT5G62310	IRE	INCOMPLETE ROOT HAIR ELONGATION	anthranilate synthase alpha subunit 1
C02	62937350	63512072	574723	Zy821_TE_annot_385366	63401642	0.242	-3.64829	0.721351	6.02e-07	qOAC.C02.1	3	Oleic acid content (C18:1)	C02	63373087	63375045	BnaC02G0532800ZS	+	AT3G47690	AtEB1a	ARABIDOPSIS THALIANA MICROTUBULE END BINDING PROTEIN EB1A	Cation/hydrogen exchanger family protein
C02	62937350	63512072	574723	Zy821_TE_annot_385366	63401642	0.242	-3.64829	0.721351	6.02e-07	qOAC.C02.1	3	Oleic acid content (C18:1)	C02	63421422	63426454	BnaC02G0533700ZS	+	AT5G62670	AHA11	H(+)-ATPase 11	Plant invertase/pectin methylesterase inhibitor superfamily protein
C02	62937350	63512072	574723	Zy821_TE_annot_385366	63401642	0.242	-3.64829	0.721351	6.02e-07	qOAC.C02.1	3	Oleic acid content (C18:1)	C02	63043743	63045653	BnaC02G0528500ZS	+	AT5G51530			peptidemethionine sulfoxide reductase 1
C02	62937350	63512072	574723	Zy821_TE_annot_385366	63401642	0.242	-3.64829	0.721351	6.02e-07	qOAC.C02.1	3	Oleic acid content (C18:1)	C02	63306674	63307899	BnaC02G0531900ZS	+	AT5G62380	ANAC101	NAC-domain protein 101	Thioredoxin superfamily protein
C03	72006995	73223929	1216935	ZS11.v0_TE_annot_808575	72525821	0.15	-7.97718	0.876944	2.38e-18	qOAC.C03.1	153	Oleic acid content (C18:1)	C03	72017407	72018363	BnaC03G0742000ZS	-	AT4G38690			NULL
C03	72006995	73223929	1216935	ZS11.v0_TE_annot_808575	72525821	0.15	-7.97718	0.876944	2.38e-18	qOAC.C03.1	153	Oleic acid content (C18:1)	C03	72028500	72032221	BnaC03G0742200ZS	+	AT4G34860	A/N-InvB	alkaline/neutral invertase B	Plant neutral invertase family protein
C03	72006995	73223929	1216935	ZS11.v0_TE_annot_808575	72525821	0.15	-7.97718	0.876944	2.38e-18	qOAC.C03.1	153	Oleic acid content (C18:1)	C03	72032528	72033865	BnaC03G0742300ZS	-	AT4G34850	LAP5	LESS ADHESIVE POLLEN 5	Chalcone and stilbene synthase family protein
C03	72006995	73223929	1216935	ZS11.v0_TE_annot_808575	72525821	0.15	-7.97718	0.876944	2.38e-18	qOAC.C03.1	153	Oleic acid content (C18:1)	C03	72034410	72035889	BnaC03G0742400ZS	-	AT4G34840	ATMTAN2	ARABIDOPSIS METHYLTHIOADENOSINE NUCLEOSIDASE 2	Phosphorylase superfamily protein
C03	72006995	73223929	1216935	ZS11.v0_TE_annot_808575	72525821	0.15	-7.97718	0.876944	2.38e-18	qOAC.C03.1	153	Oleic acid content (C18:1)	C03	72037806	72037997	BnaC03G0742500ZS	-	AT4G34810	SAUR5	SMALL AUXIN UPREGULATED RNA 5	SAUR-like auxin-responsive protein family
C03	72006995	73223929	1216935	ZS11.v0_TE_annot_808575	72525821	0.15	-7.97718	0.876944	2.38e-18	qOAC.C03.1	153	Oleic acid content (C18:1)	C03	72045237	72045803	BnaC03G0742600ZS	+
C03	72006995	73223929	1216935	ZS11.v0_TE_annot_808575	72525821	0.15	-7.97718	0.876944	2.38e-18	qOAC.C03.1	153	Oleic acid content (C18:1)	C03	72051992	72052279	BnaC03G0742700ZS	-	AT4G34800	SAUR4	SMALL AUXIN UPREGULATED RNA 4	SAUR-like auxin-responsive protein family
C03	72006995	73223929	1216935	ZS11.v0_TE_annot_808575	72525821	0.15	-7.97718	0.876944	2.38e-18	qOAC.C03.1	153	Oleic acid content (C18:1)	C03	72058720	72059037	BnaC03G0742800ZS	-	AT4G34790	DEG4	NULL	SAUR-like auxin-responsive protein family
C03	72006995	73223929	1216935	ZS11.v0_TE_annot_808575	72525821	0.15	-7.97718	0.876944	2.38e-18	qOAC.C03.1	153	Oleic acid content (C18:1)	C03	72074870	72075920	BnaC03G0742900ZS	-
C03	72006995	73223929	1216935	ZS11.v0_TE_annot_808575	72525821	0.15	-7.97718	0.876944	2.38e-18	qOAC.C03.1	153	Oleic acid content (C18:1)	C03	72076771	72078432	BnaC03G0743000ZS	+	AT5G11870			Protein of unknown function (DUF3287)
C03	72006995	73223929	1216935	ZS11.v0_TE_annot_808575	72525821	0.15	-7.97718	0.876944	2.38e-18	qOAC.C03.1	153	Oleic acid content (C18:1)	C03	72088879	72089112	BnaC03G0743100ZS	-
C03	72006995	73223929	1216935	ZS11.v0_TE_annot_808575	72525821	0.15	-7.97718	0.876944	2.38e-18	qOAC.C03.1	153	Oleic acid content (C18:1)	C03	72090113	72090433	BnaC03G0743200ZS	+	AT4G34780	SAUR2	SMALL AUXIN UPREGULATED RNA 2	SAUR-like auxin-responsive protein family
C03	72006995	73223929	1216935	ZS11.v0_TE_annot_808575	72525821	0.15	-7.97718	0.876944	2.38e-18	qOAC.C03.1	153	Oleic acid content (C18:1)	C03	72091174	72091491	BnaC03G0743300ZS	-	AT4G34770	SAUR1	SMALL AUXIN UPREGULATED RNA 1	SAUR-like auxin-responsive protein family
C03	72006995	73223929	1216935	ZS11.v0_TE_annot_808575	72525821	0.15	-7.97718	0.876944	2.38e-18	qOAC.C03.1	153	Oleic acid content (C18:1)	C03	72094961	72098250	BnaC03G0743400ZS	+
C03	72006995	73223929	1216935	ZS11.v0_TE_annot_808575	72525821	0.15	-7.97718	0.876944	2.38e-18	qOAC.C03.1	153	Oleic acid content (C18:1)	C03	72126899	72127222	BnaC03G0743500ZS	+	AT4G34760	SAUR50	SMALL AUXIN UPREGULATED RNA 50	Late embryogenesis abundant (LEA) protein-related
C03	72006995	73223929	1216935	ZS11.v0_TE_annot_808575	72525821	0.15	-7.97718	0.876944	2.38e-18	qOAC.C03.1	153	Oleic acid content (C18:1)	C03	72169540	72170875	BnaC03G0743600ZS	+	AT4G34720	ATVHA-C1	NULL	root hair specific 13
C03	72006995	73223929	1216935	ZS11.v0_TE_annot_808575	72525821	0.15	-7.97718	0.876944	2.38e-18	qOAC.C03.1	153	Oleic acid content (C18:1)	C03	72179428	72179716	BnaC03G0743700ZS	+
C03	72006995	73223929	1216935	ZS11.v0_TE_annot_808575	72525821	0.15	-7.97718	0.876944	2.38e-18	qOAC.C03.1	153	Oleic acid content (C18:1)	C03	72182810	72183220	BnaC03G0743800ZS	+
C03	72006995	73223929	1216935	ZS11.v0_TE_annot_808575	72525821	0.15	-7.97718	0.876944	2.38e-18	qOAC.C03.1	153	Oleic acid content (C18:1)	C03	72190759	72193412	BnaC03G0743900ZS	+	AT4G34710	ADC2	arginine decarboxylase 2	Rhodanese/Cell cycle control phosphatase superfamily protein
C03	72006995	73223929	1216935	ZS11.v0_TE_annot_808575	72525821	0.15	-7.97718	0.876944	2.38e-18	qOAC.C03.1	153	Oleic acid content (C18:1)	C03	72200732	72201455	BnaC03G0744000ZS	+	AT5G61180			WD-40 repeat family protein
C03	72006995	73223929	1216935	ZS11.v0_TE_annot_808575	72525821	0.15	-7.97718	0.876944	2.38e-18	qOAC.C03.1	153	Oleic acid content (C18:1)	C03	72206590	72207084	BnaC03G0744100ZS	-
C03	72006995	73223929	1216935	ZS11.v0_TE_annot_808575	72525821	0.15	-7.97718	0.876944	2.38e-18	qOAC.C03.1	153	Oleic acid content (C18:1)	C03	72211683	72211880	BnaC03G0744200ZS	+	AT4G34710	ADC2	arginine decarboxylase 2	Rhodanese/Cell cycle control phosphatase superfamily protein
C03	72006995	73223929	1216935	ZS11.v0_TE_annot_808575	72525821	0.15	-7.97718	0.876944	2.38e-18	qOAC.C03.1	153	Oleic acid content (C18:1)	C03	72214650	72215732	BnaC03G0744300ZS	-	AT5G38810			NULL
C03	72006995	73223929	1216935	ZS11.v0_TE_annot_808575	72525821	0.15	-7.97718	0.876944	2.38e-18	qOAC.C03.1	153	Oleic acid content (C18:1)	C03	72216388	72216971	BnaC03G0744400ZS	+	AT5G61180			WD-40 repeat family protein
C03	72006995	73223929	1216935	ZS11.v0_TE_annot_808575	72525821	0.15	-7.97718	0.876944	2.38e-18	qOAC.C03.1	153	Oleic acid content (C18:1)	C03	72217794	72218959	BnaC03G0744500ZS	-	AT4G34700	AtCIB22	NULL	pfkB-like carbohydrate kinase family protein
C03	72006995	73223929	1216935	ZS11.v0_TE_annot_808575	72525821	0.15	-7.97718	0.876944	2.38e-18	qOAC.C03.1	153	Oleic acid content (C18:1)	C03	72230486	72231870	BnaC03G0744700ZS	-	AT4G34670	eS1y	Ribosomal Protein eS1y	UDP-Glycosyltransferase superfamily protein
C03	72006995	73223929	1216935	ZS11.v0_TE_annot_808575	72525821	0.15	-7.97718	0.876944	2.38e-18	qOAC.C03.1	153	Oleic acid content (C18:1)	C03	72239439	72242370	BnaC03G0744900ZS	-	AT4G34640	ERG9	NULL	NULL
C03	72006995	73223929	1216935	ZS11.v0_TE_annot_808575	72525821	0.15	-7.97718	0.876944	2.38e-18	qOAC.C03.1	153	Oleic acid content (C18:1)	C03	72251147	72252094	BnaC03G0745000ZS	-	AT4G34600	CIF2	Casparian strip integrity factor 2	heat shock protein 21
C03	72006995	73223929	1216935	ZS11.v0_TE_annot_808575	72525821	0.15	-7.97718	0.876944	2.38e-18	qOAC.C03.1	153	Oleic acid content (C18:1)	C03	72262195	72262555	BnaC03G0745100ZS	+
C03	72006995	73223929	1216935	ZS11.v0_TE_annot_808575	72525821	0.15	-7.97718	0.876944	2.38e-18	qOAC.C03.1	153	Oleic acid content (C18:1)	C03	72264720	72265602	BnaC03G0745200ZS	+	AT3G25230	ATFKBP62	NULL	rotamase FKBP 1
C03	72006995	73223929	1216935	ZS11.v0_TE_annot_808575	72525821	0.15	-7.97718	0.876944	2.38e-18	qOAC.C03.1	153	Oleic acid content (C18:1)	C03	72273205	72273873	BnaC03G0745300ZS	-	AT4G34590	ATB2	NULL	NULL
C03	72006995	73223929	1216935	ZS11.v0_TE_annot_808575	72525821	0.15	-7.97718	0.876944	2.38e-18	qOAC.C03.1	153	Oleic acid content (C18:1)	C03	72281497	72285369	BnaC03G0745400ZS	-	AT4G34580	AtSFH1	NULL	Eukaryotic release factor 1 (eRF1) family protein
C03	72006995	73223929	1216935	ZS11.v0_TE_annot_808575	72525821	0.15	-7.97718	0.876944	2.38e-18	qOAC.C03.1	153	Oleic acid content (C18:1)	C03	72291475	72291798	BnaC03G0745500ZS	-	AT4G34550			NULL
C03	72006995	73223929	1216935	ZS11.v0_TE_annot_808575	72525821	0.15	-7.97718	0.876944	2.38e-18	qOAC.C03.1	153	Oleic acid content (C18:1)	C03	72291814	72292894	BnaC03G0745600ZS	-	AT4G34550			NULL
C03	72006995	73223929	1216935	ZS11.v0_TE_annot_808575	72525821	0.15	-7.97718	0.876944	2.38e-18	qOAC.C03.1	153	Oleic acid content (C18:1)	C03	72298977	72300171	BnaC03G0745700ZS	-	AT4G34530	CIB1	cryptochrome-interacting basic-helix-loop-helix 1
C03	72006995	73223929	1216935	ZS11.v0_TE_annot_808575	72525821	0.15	-7.97718	0.876944	2.38e-18	qOAC.C03.1	153	Oleic acid content (C18:1)	C03	72304219	72304807	BnaC03G0745800ZS	+
C03	72006995	73223929	1216935	ZS11.v0_TE_annot_808575	72525821	0.15	-7.97718	0.876944	2.38e-18	qOAC.C03.1	153	Oleic acid content (C18:1)	C03	72309540	72311231	BnaC03G0745900ZS	-	AT4G34520	FAE1	FATTY ACID ELONGATION1	binding
C03	72006995	73223929	1216935	ZS11.v0_TE_annot_808575	72525821	0.15	-7.97718	0.876944	2.38e-18	qOAC.C03.1	153	Oleic acid content (C18:1)	C03	72325820	72327244	BnaC03G0746000ZS	-	AT4G34510	KCS17	3-ketoacyl-CoA synthase 17	Yippee family putative zinc-binding protein
C03	72006995	73223929	1216935	ZS11.v0_TE_annot_808575	72525821	0.15	-7.97718	0.876944	2.38e-18	qOAC.C03.1	153	Oleic acid content (C18:1)	C03	72335687	72338395	BnaC03G0746100ZS	+	AT4G34490	ATCAP1	cyclase associated protein 1	trehalose-6-phosphatase synthase S4
C03	72006995	73223929	1216935	ZS11.v0_TE_annot_808575	72525821	0.15	-7.97718	0.876944	2.38e-18	qOAC.C03.1	153	Oleic acid content (C18:1)	C03	72346050	72348313	BnaC03G0746200ZS	+	AT4G34460	AGB1	GTP binding protein beta 1	kinectin-related
C03	72006995	73223929	1216935	ZS11.v0_TE_annot_808575	72525821	0.15	-7.97718	0.876944	2.38e-18	qOAC.C03.1	153	Oleic acid content (C18:1)	C03	72359341	72362835	BnaC03G0746400ZS	-	AT4G34440	AtPERK5	proline-rich extensin-like receptor kinase 5	ascorbate peroxidase 3
C03	72006995	73223929	1216935	ZS11.v0_TE_annot_808575	72525821	0.15	-7.97718	0.876944	2.38e-18	qOAC.C03.1	153	Oleic acid content (C18:1)	C03	72370689	72375123	BnaC03G0746500ZS	-	AT4G34430	ATSWI3D	SWITCH/SUCROSE NONFERMENTING 3D	DNA-binding family protein
C03	72006995	73223929	1216935	ZS11.v0_TE_annot_808575	72525821	0.15	-7.97718	0.876944	2.38e-18	qOAC.C03.1	153	Oleic acid content (C18:1)	C03	72389371	72389751	BnaC03G0746600ZS	-	AT4G34419			SCP1-like small phosphatase 4b
C03	72006995	73223929	1216935	ZS11.v0_TE_annot_808575	72525821	0.15	-7.97718	0.876944	2.38e-18	qOAC.C03.1	153	Oleic acid content (C18:1)	C03	72390723	72391025	BnaC03G0746700ZS	-
C03	72006995	73223929	1216935	ZS11.v0_TE_annot_808575	72525821	0.15	-7.97718	0.876944	2.38e-18	qOAC.C03.1	153	Oleic acid content (C18:1)	C03	72399676	72400464	BnaC03G0746800ZS	-	AT4G34410	ERF109	ethylene response factor 109	redox responsive transcription factor 1
C03	72006995	73223929	1216935	ZS11.v0_TE_annot_808575	72525821	0.15	-7.97718	0.876944	2.38e-18	qOAC.C03.1	153	Oleic acid content (C18:1)	C03	72425580	72430778	BnaC03G0746900ZS	-	AT4G34390	XLG2	extra-large GTP-binding protein 2	extra-large GTP-binding protein 2
C03	72006995	73223929	1216935	ZS11.v0_TE_annot_808575	72525821	0.15	-7.97718	0.876944	2.38e-18	qOAC.C03.1	153	Oleic acid content (C18:1)	C03	72443750	72444009	BnaC03G0747100ZS	-	AT4G34360			S-adenosyl-L-methionine-dependent methyltransferases superfamily protein
C03	72006995	73223929	1216935	ZS11.v0_TE_annot_808575	72525821	0.15	-7.97718	0.876944	2.38e-18	qOAC.C03.1	153	Oleic acid content (C18:1)	C03	72444878	72447439	BnaC03G0747200ZS	+	AT4G34350	CLB6	CHLOROPLAST BIOGENESIS 6	4-hydroxy-3-methylbut-2-enyl diphosphate reductase
C03	72006995	73223929	1216935	ZS11.v0_TE_annot_808575	72525821	0.15	-7.97718	0.876944	2.38e-18	qOAC.C03.1	153	Oleic acid content (C18:1)	C03	72449392	72449616	BnaC03G0747300ZS	+	AT5G49220			Plant protein of unknown function (DUF641)
C03	72006995	73223929	1216935	ZS11.v0_TE_annot_808575	72525821	0.15	-7.97718	0.876944	2.38e-18	qOAC.C03.1	153	Oleic acid content (C18:1)	C03	72454368	72456215	BnaC03G0747400ZS	+
C03	72006995	73223929	1216935	ZS11.v0_TE_annot_808575	72525821	0.15	-7.97718	0.876944	2.38e-18	qOAC.C03.1	153	Oleic acid content (C18:1)	C03	72456600	72458289	BnaC03G0747500ZS	-	AT4G34320			Protein of unknown function (DUF677)
C03	72006995	73223929	1216935	ZS11.v0_TE_annot_808575	72525821	0.15	-7.97718	0.876944	2.38e-18	qOAC.C03.1	153	Oleic acid content (C18:1)	C03	72493379	72493540	BnaC03G0747600ZS	-	AT4G34290	SWIB3	NULL	SWIB/MDM2 domain superfamily protein
C03	72006995	73223929	1216935	ZS11.v0_TE_annot_808575	72525821	0.15	-7.97718	0.876944	2.38e-18	qOAC.C03.1	153	Oleic acid content (C18:1)	C03	72521835	72524275	BnaC03G0747700ZS	+	AT4G34200	EDA9	embryo sac development arrest 9	NULL
C03	72006995	73223929	1216935	ZS11.v0_TE_annot_808575	72525821	0.15	-7.97718	0.876944	2.38e-18	qOAC.C03.1	153	Oleic acid content (C18:1)	C03	72524724	72525421	BnaC03G0747800ZS	-	AT2G27970	CKS2	CDK-subunit 2	CDK-subunit 2
C03	72006995	73223929	1216935	ZS11.v0_TE_annot_808575	72525821	0.15	-7.97718	0.876944	2.38e-18	qOAC.C03.1	153	Oleic acid content (C18:1)	C03	72542605	72543373	BnaC03G0748000ZS	+
C03	72006995	73223929	1216935	ZS11.v0_TE_annot_808575	72525821	0.15	-7.97718	0.876944	2.38e-18	qOAC.C03.1	153	Oleic acid content (C18:1)	C03	72544926	72545615	BnaC03G0748100ZS	+
C03	72006995	73223929	1216935	ZS11.v0_TE_annot_808575	72525821	0.15	-7.97718	0.876944	2.38e-18	qOAC.C03.1	153	Oleic acid content (C18:1)	C03	72560018	72561364	BnaC03G0748200ZS	-	AT4G34160	CYCD3	NULL	CYCLIN D3;1
C03	72006995	73223929	1216935	ZS11.v0_TE_annot_808575	72525821	0.15	-7.97718	0.876944	2.38e-18	qOAC.C03.1	153	Oleic acid content (C18:1)	C03	72562451	72564352	BnaC03G0748300ZS	-	AT4G34150			Calcium-dependent lipid-binding (CaLB domain) family protein
C03	72006995	73223929	1216935	ZS11.v0_TE_annot_808575	72525821	0.15	-7.97718	0.876944	2.38e-18	qOAC.C03.1	153	Oleic acid content (C18:1)	C03	72604894	72606345	BnaC03G0748500ZS	+	AT4G34135	UGT73B2	UDP-glucosyltransferase 73B2	Pentatricopeptide repeat (PPR) superfamily protein
C03	72006995	73223929	1216935	ZS11.v0_TE_annot_808575	72525821	0.15	-7.97718	0.876944	2.38e-18	qOAC.C03.1	153	Oleic acid content (C18:1)	C03	72607294	72608828	BnaC03G0748600ZS	+	AT4G34131	UGT73B3	UDP-glucosyl transferase 73B3	associated protein 19
C03	72006995	73223929	1216935	ZS11.v0_TE_annot_808575	72525821	0.15	-7.97718	0.876944	2.38e-18	qOAC.C03.1	153	Oleic acid content (C18:1)	C03	72609209	72611128	BnaC03G0748700ZS	-	AT3G24000			Tetratricopeptide repeat (TPR)-like superfamily protein
C03	72006995	73223929	1216935	ZS11.v0_TE_annot_808575	72525821	0.15	-7.97718	0.876944	2.38e-18	qOAC.C03.1	153	Oleic acid content (C18:1)	C03	72613232	72613855	BnaC03G0748800ZS	+	AT4G05250			ZIP metal ion transporter family
C03	72006995	73223929	1216935	ZS11.v0_TE_annot_808575	72525821	0.15	-7.97718	0.876944	2.38e-18	qOAC.C03.1	153	Oleic acid content (C18:1)	C03	72627604	72629753	BnaC03G0748900ZS	-
C03	72006995	73223929	1216935	ZS11.v0_TE_annot_808575	72525821	0.15	-7.97718	0.876944	2.38e-18	qOAC.C03.1	153	Oleic acid content (C18:1)	C03	72646725	72648323	BnaC03G0749100ZS	-	AT4G34120	CBSX2	CBS domain containing protein 2	Cystathionine beta-synthase (CBS) family protein
C03	72006995	73223929	1216935	ZS11.v0_TE_annot_808575	72525821	0.15	-7.97718	0.876944	2.38e-18	qOAC.C03.1	153	Oleic acid content (C18:1)	C03	72649082	72649543	BnaC03G0749200ZS	-	AT5G11760			Zn-dependent exopeptidases superfamily protein
C03	72006995	73223929	1216935	ZS11.v0_TE_annot_808575	72525821	0.15	-7.97718	0.876944	2.38e-18	qOAC.C03.1	153	Oleic acid content (C18:1)	C03	72650648	72653990	BnaC03G0749300ZS	-	AT4G34110	ATPAB2	ARABIDOPSIS POLY(A) BINDING 2	poly(A) binding protein 2
C03	72006995	73223929	1216935	ZS11.v0_TE_annot_808575	72525821	0.15	-7.97718	0.876944	2.38e-18	qOAC.C03.1	153	Oleic acid content (C18:1)	C03	72659169	72662383	BnaC03G0749400ZS	-	AT4G34100	CER9	ECERIFERUM 9	RING/U-box superfamily protein
C03	72006995	73223929	1216935	ZS11.v0_TE_annot_808575	72525821	0.15	-7.97718	0.876944	2.38e-18	qOAC.C03.1	153	Oleic acid content (C18:1)	C03	72681568	72682299	BnaC03G0749500ZS	+	AT4G34300			Cupredoxin superfamily protein
C03	72006995	73223929	1216935	ZS11.v0_TE_annot_808575	72525821	0.15	-7.97718	0.876944	2.38e-18	qOAC.C03.1	153	Oleic acid content (C18:1)	C03	72682634	72685823	BnaC03G0749600ZS	-	AT4G34100	CER9	ECERIFERUM 9	RING/U-box superfamily protein
C03	72006995	73223929	1216935	ZS11.v0_TE_annot_808575	72525821	0.15	-7.97718	0.876944	2.38e-18	qOAC.C03.1	153	Oleic acid content (C18:1)	C03	72689159	72690382	BnaC03G0749700ZS	-	AT4G34050	CCoAOMT1	caffeoyl coenzyme A O-methyltransferase 1	S-adenosyl-L-methionine-dependent methyltransferases superfamily protein
C03	72006995	73223929	1216935	ZS11.v0_TE_annot_808575	72525821	0.15	-7.97718	0.876944	2.38e-18	qOAC.C03.1	153	Oleic acid content (C18:1)	C03	72698999	72706093	BnaC03G0749900ZS	+	AT4G02570	ATCUL1	cullin 1	cullin 1
C03	72006995	73223929	1216935	ZS11.v0_TE_annot_808575	72525821	0.15	-7.97718	0.876944	2.38e-18	qOAC.C03.1	153	Oleic acid content (C18:1)	C03	72706160	72709133	BnaC03G0750000ZS	+	AT1G02980	ATCUL2	NULL	cullin 2
C03	72006995	73223929	1216935	ZS11.v0_TE_annot_808575	72525821	0.15	-7.97718	0.876944	2.38e-18	qOAC.C03.1	153	Oleic acid content (C18:1)	C03	72738664	72741098	BnaC03G0750100ZS	-	AT1G79000	ATHAC1	ARABIDOPSIS HISTONE ACETYLTRANSFERASE OF THE CBP FAMILY 1	AGAMOUS-like-56
C03	72006995	73223929	1216935	ZS11.v0_TE_annot_808575	72525821	0.15	-7.97718	0.876944	2.38e-18	qOAC.C03.1	153	Oleic acid content (C18:1)	C03	72741692	72742056	BnaC03G0750200ZS	-
C03	72006995	73223929	1216935	ZS11.v0_TE_annot_808575	72525821	0.15	-7.97718	0.876944	2.38e-18	qOAC.C03.1	153	Oleic acid content (C18:1)	C03	72752555	72756339	BnaC03G0750300ZS	-	AT1G79000	ATHAC1	ARABIDOPSIS HISTONE ACETYLTRANSFERASE OF THE CBP FAMILY 1	AGAMOUS-like-56
C03	72006995	73223929	1216935	ZS11.v0_TE_annot_808575	72525821	0.15	-7.97718	0.876944	2.38e-18	qOAC.C03.1	153	Oleic acid content (C18:1)	C03	72766488	72767857	BnaC03G0750400ZS	+	AT4G33980	COR28	COLD-REGULATED GENE 28	NULL
C03	72006995	73223929	1216935	ZS11.v0_TE_annot_808575	72525821	0.15	-7.97718	0.876944	2.38e-18	qOAC.C03.1	153	Oleic acid content (C18:1)	C03	72768852	72771429	BnaC03G0750500ZS	+	AT4G33970	LRX11	leucine-rich repeat/extensin 11	Leucine-rich repeat (LRR) family protein
C03	72006995	73223929	1216935	ZS11.v0_TE_annot_808575	72525821	0.15	-7.97718	0.876944	2.38e-18	qOAC.C03.1	153	Oleic acid content (C18:1)	C03	72784150	72784559	BnaC03G0750600ZS	+	AT2G39360	CVY1	CURVY1	Protein kinase superfamily protein
C03	72006995	73223929	1216935	ZS11.v0_TE_annot_808575	72525821	0.15	-7.97718	0.876944	2.38e-18	qOAC.C03.1	153	Oleic acid content (C18:1)	C03	72790131	72790564	BnaC03G0750700ZS	+	AT1G03000	PEX6	peroxin 6	Protein with domains of unknown function (DUF26 and DUF1204)
C03	72006995	73223929	1216935	ZS11.v0_TE_annot_808575	72525821	0.15	-7.97718	0.876944	2.38e-18	qOAC.C03.1	153	Oleic acid content (C18:1)	C03	72798439	72798636	BnaC03G0750800ZS	-	AT4G33960			NULL
C03	72006995	73223929	1216935	ZS11.v0_TE_annot_808575	72525821	0.15	-7.97718	0.876944	2.38e-18	qOAC.C03.1	153	Oleic acid content (C18:1)	C03	72824772	72825397	BnaC03G0750900ZS	-
C03	72006995	73223929	1216935	ZS11.v0_TE_annot_808575	72525821	0.15	-7.97718	0.876944	2.38e-18	qOAC.C03.1	153	Oleic acid content (C18:1)	C03	72827929	72831108	BnaC03G0751000ZS	-	AT2G17440	PIRL5	plant intracellular ras group-related LRR 5	SAUR-like auxin-responsive protein family
C03	72006995	73223929	1216935	ZS11.v0_TE_annot_808575	72525821	0.15	-7.97718	0.876944	2.38e-18	qOAC.C03.1	153	Oleic acid content (C18:1)	C03	72831470	72832156	BnaC03G0751100ZS	-
C03	72006995	73223929	1216935	ZS11.v0_TE_annot_808575	72525821	0.15	-7.97718	0.876944	2.38e-18	qOAC.C03.1	153	Oleic acid content (C18:1)	C03	72834170	72834856	BnaC03G0751200ZS	-
C03	72006995	73223929	1216935	ZS11.v0_TE_annot_808575	72525821	0.15	-7.97718	0.876944	2.38e-18	qOAC.C03.1	153	Oleic acid content (C18:1)	C03	72844544	72846105	BnaC03G0751300ZS	-	AT4G33920	APD5	Arabidopsis Pp2c clade D 5	Protein phosphatase 2C family protein
C03	72006995	73223929	1216935	ZS11.v0_TE_annot_808575	72525821	0.15	-7.97718	0.876944	2.38e-18	qOAC.C03.1	153	Oleic acid content (C18:1)	C03	72849565	72851339	BnaC03G0751400ZS	+	AT4G33910			2-oxoglutarate (2OG) and Fe(II)-dependent oxygenase superfamily protein
C03	72006995	73223929	1216935	ZS11.v0_TE_annot_808575	72525821	0.15	-7.97718	0.876944	2.38e-18	qOAC.C03.1	153	Oleic acid content (C18:1)	C03	72852440	72852978	BnaC03G0751500ZS	-	AT3G43980	uS14z	Ribosomal Protein uS14z	Ribosomal protein S14p/S29e family protein
C03	72006995	73223929	1216935	ZS11.v0_TE_annot_808575	72525821	0.15	-7.97718	0.876944	2.38e-18	qOAC.C03.1	153	Oleic acid content (C18:1)	C03	72915143	72915915	BnaC03G0751600ZS	-	AT2G31920	CORD7	CORTICAL MICROTUBULE DISORDERING7	Plant protein of unknown function (DUF936)
C03	72006995	73223929	1216935	ZS11.v0_TE_annot_808575	72525821	0.15	-7.97718	0.876944	2.38e-18	qOAC.C03.1	153	Oleic acid content (C18:1)	C03	72919046	72920544	BnaC03G0751700ZS	+	AT4G33880	RSL2	ROOT HAIR DEFECTIVE 6-LIKE 2	ROOT HAIR DEFECTIVE 6-LIKE 2
C03	72006995	73223929	1216935	ZS11.v0_TE_annot_808575	72525821	0.15	-7.97718	0.876944	2.38e-18	qOAC.C03.1	153	Oleic acid content (C18:1)	C03	72922655	72923690	BnaC03G0751800ZS	+	AT5G18900			NULL
C03	72006995	73223929	1216935	ZS11.v0_TE_annot_808575	72525821	0.15	-7.97718	0.876944	2.38e-18	qOAC.C03.1	153	Oleic acid content (C18:1)	C03	72935602	72936576	BnaC03G0751900ZS	-	AT4G19550			zinc ion binding;transcription regulators
C03	72006995	73223929	1216935	ZS11.v0_TE_annot_808575	72525821	0.15	-7.97718	0.876944	2.38e-18	qOAC.C03.1	153	Oleic acid content (C18:1)	C03	72950505	72953306	BnaC03G0752000ZS	+	AT4G33860			Glycosyl hydrolase family 10 protein
C03	72006995	73223929	1216935	ZS11.v0_TE_annot_808575	72525821	0.15	-7.97718	0.876944	2.38e-18	qOAC.C03.1	153	Oleic acid content (C18:1)	C03	72961721	72962017	BnaC03G0752200ZS	+	AT4G33860			Glycosyl hydrolase family 10 protein
C03	72006995	73223929	1216935	ZS11.v0_TE_annot_808575	72525821	0.15	-7.97718	0.876944	2.38e-18	qOAC.C03.1	153	Oleic acid content (C18:1)	C03	72980775	72983815	BnaC03G0752300ZS	+	AT4G33840			Glycosyl hydrolase family 10 protein
C03	72006995	73223929	1216935	ZS11.v0_TE_annot_808575	72525821	0.15	-7.97718	0.876944	2.38e-18	qOAC.C03.1	153	Oleic acid content (C18:1)	C03	73024529	73025112	BnaC03G0752400ZS	+	AT4G33800			NULL
C03	72006995	73223929	1216935	ZS11.v0_TE_annot_808575	72525821	0.15	-7.97718	0.876944	2.38e-18	qOAC.C03.1	153	Oleic acid content (C18:1)	C03	73028480	73036203	BnaC03G0752500ZS	+	AT4G33790	CER4	ECERIFERUM 4	Jojoba acyl CoA reductase-related male sterility protein
C03	72006995	73223929	1216935	ZS11.v0_TE_annot_808575	72525821	0.15	-7.97718	0.876944	2.38e-18	qOAC.C03.1	153	Oleic acid content (C18:1)	C03	73040732	73044908	BnaC03G0752600ZS	+	AT5G48300	ADG1	ADP glucose pyrophosphorylase 1	NULL
C03	72006995	73223929	1216935	ZS11.v0_TE_annot_808575	72525821	0.15	-7.97718	0.876944	2.38e-18	qOAC.C03.1	153	Oleic acid content (C18:1)	C03	73051168	73053708	BnaC03G0752700ZS	+	AT4G33770	AtITPK2	NULL	Inositol 1,3,4-trisphosphate 5/6-kinase family protein
C03	72006995	73223929	1216935	ZS11.v0_TE_annot_808575	72525821	0.15	-7.97718	0.876944	2.38e-18	qOAC.C03.1	153	Oleic acid content (C18:1)	C03	73063610	73063840	BnaC03G0752900ZS	-	AT4G33720	AtCAPE3	NULL	CAP (Cysteine-rich secretory proteins, Antigen 5, and Pathogenesis-related 1 protein) superfamily protein
C03	72006995	73223929	1216935	ZS11.v0_TE_annot_808575	72525821	0.15	-7.97718	0.876944	2.38e-18	qOAC.C03.1	153	Oleic acid content (C18:1)	C03	73064650	73064931	BnaC03G0753000ZS	-	AT4G33720	AtCAPE3	NULL	CAP (Cysteine-rich secretory proteins, Antigen 5, and Pathogenesis-related 1 protein) superfamily protein
C03	72006995	73223929	1216935	ZS11.v0_TE_annot_808575	72525821	0.15	-7.97718	0.876944	2.38e-18	qOAC.C03.1	153	Oleic acid content (C18:1)	C03	73068270	73071060	BnaC03G0753100ZS	+	AT4G33680	AGD2	ABERRANT GROWTH AND DEATH 2	Pyridoxal phosphate (PLP)-dependent transferases superfamily protein
C03	72006995	73223929	1216935	ZS11.v0_TE_annot_808575	72525821	0.15	-7.97718	0.876944	2.38e-18	qOAC.C03.1	153	Oleic acid content (C18:1)	C03	73073240	73078739	BnaC03G0753300ZS	-	AT4G33650	ADL2	ARABIDOPSIS DYNAMIN-LIKE 2	dynamin-related protein 3A
C03	72006995	73223929	1216935	ZS11.v0_TE_annot_808575	72525821	0.15	-7.97718	0.876944	2.38e-18	qOAC.C03.1	153	Oleic acid content (C18:1)	C03	73079227	73083060	BnaC03G0753400ZS	-	AT4G33630	EX1	EXECUTER1	Protein of unknown function (DUF3506)
C03	72006995	73223929	1216935	ZS11.v0_TE_annot_808575	72525821	0.15	-7.97718	0.876944	2.38e-18	qOAC.C03.1	153	Oleic acid content (C18:1)	C03	73084701	73085129	BnaC03G0753500ZS	+
C03	72006995	73223929	1216935	ZS11.v0_TE_annot_808575	72525821	0.15	-7.97718	0.876944	2.38e-18	qOAC.C03.1	153	Oleic acid content (C18:1)	C03	73086088	73087491	BnaC03G0753600ZS	+	AT4G33600			NULL
C03	72006995	73223929	1216935	ZS11.v0_TE_annot_808575	72525821	0.15	-7.97718	0.876944	2.38e-18	qOAC.C03.1	153	Oleic acid content (C18:1)	C03	73093380	73095682	BnaC03G0753800ZS	-	AT4G33580	ATBCA5	A. THALIANA BETA CARBONIC ANHYDRASE 5	beta carbonic anhydrase 5
C03	72006995	73223929	1216935	ZS11.v0_TE_annot_808575	72525821	0.15	-7.97718	0.876944	2.38e-18	qOAC.C03.1	153	Oleic acid content (C18:1)	C03	73096687	73097993	BnaC03G0753900ZS	-	AT4G33565	ATL83	Arabidopsis Tóxicos en Levadura 83	Transmembrane amino acid transporter family protein
C03	72006995	73223929	1216935	ZS11.v0_TE_annot_808575	72525821	0.15	-7.97718	0.876944	2.38e-18	qOAC.C03.1	153	Oleic acid content (C18:1)	C03	73102024	73102308	BnaC03G0754000ZS	-	AT4G33560	WIP5	Wound-induced polypeptide 5	Wound-responsive family protein
C03	72006995	73223929	1216935	ZS11.v0_TE_annot_808575	72525821	0.15	-7.97718	0.876944	2.38e-18	qOAC.C03.1	153	Oleic acid content (C18:1)	C03	73109389	73109718	BnaC03G0754200ZS	-	AT4G33550			Bifunctional inhibitor/lipid-transfer protein/seed storage 2S albumin superfamily protein
C03	72006995	73223929	1216935	ZS11.v0_TE_annot_808575	72525821	0.15	-7.97718	0.876944	2.38e-18	qOAC.C03.1	153	Oleic acid content (C18:1)	C03	73114229	73114582	BnaC03G0754300ZS	-	AT4G33550			Bifunctional inhibitor/lipid-transfer protein/seed storage 2S albumin superfamily protein
C03	72006995	73223929	1216935	ZS11.v0_TE_annot_808575	72525821	0.15	-7.97718	0.876944	2.38e-18	qOAC.C03.1	153	Oleic acid content (C18:1)	C03	73116154	73117014	BnaC03G0754400ZS	-	AT4G33520	AtHMAC6	Arabidopsis thaliana heavy metal ATPase 6	P-type ATP-ase 1
C03	72006995	73223929	1216935	ZS11.v0_TE_annot_808575	72525821	0.15	-7.97718	0.876944	2.38e-18	qOAC.C03.1	153	Oleic acid content (C18:1)	C03	73123650	73127289	BnaC03G0754600ZS	+	AT4G33430	ATBAK1	NULL	BRI1-associated receptor kinase
C03	72006995	73223929	1216935	ZS11.v0_TE_annot_808575	72525821	0.15	-7.97718	0.876944	2.38e-18	qOAC.C03.1	153	Oleic acid content (C18:1)	C03	73128046	73131306	BnaC03G0754700ZS	-	AT4G33420	Prx47	Peroxidase 47	Peroxidase superfamily protein
C03	72006995	73223929	1216935	ZS11.v0_TE_annot_808575	72525821	0.15	-7.97718	0.876944	2.38e-18	qOAC.C03.1	153	Oleic acid content (C18:1)	C03	73142539	73142914	BnaC03G0754800ZS	-	AT4G33410	ATSPPL1	SIGNAL PEPTIDE PEPTIDASE-LIKE 1	SIGNAL PEPTIDE PEPTIDASE-LIKE 1
[truncated: 4,059 more rows]

## Sheet: S5
Supplementary Table S5: Genotypes of the 5.5-kb TE insertion in BnaA03.FLC in 2311 accessions
[truncated: 2,312 more rows]

[truncated: 3 more sheets: S6, S7, S8]
